# Supplementary material for: Adaptive metabolic rewiring and ion homeostasis enhance oxidative stress resistance in Lacticaseibacillus casei
Source: Appl Environ Microbiol. 2025 Dec 16;92(1):e01854-25. doi: 10.1128/aem.01854-25 (PMC12838381; doi:10.1128/aem.01854-25)
Supplement: Supplemental tables — Tables S1 to S10. [file aem.01854-25-s0002.xlsx]

## Sheet: Table S1 (Mutations)
Table S1. Summary of 38 shared mutations and corresponding amino acid substitutions identified in evolved strains (EvoA, EvoB, and EvoC) by genome re-sequencing.
Relevant Gene	Putative Gene Function description	Position of Mutation	Wild Type DNA Sequence	Mutated (New) DNA Sequence	Mutation types	Mutation effects	Pertinent Details
ctpF	Stress response	2270076	AACGCCA	GACACCC	Complex/Del-Ins	Synonymous mutation
yhaM		1598315	C	T	Single Nucleotide Polymorphism	Modifier	upstream_gene_variant
ydaP		226828	C	T	Single Nucleotide Polymorphism	Synonymous mutation
mco		2276315	ACTG	GCTT	Complex/Del-Ins	Synonymous mutation
nox	Metabolism (of carbohydrates, etc.)	3025856	CGCGTTA	TGCCTTG	Complex/Del-Ins	Synonymous mutation
gpmA		1837428	A	ACC	Insertion	Frameshift mutation	loss-of-function
hprK		748198	AG	GA	Complex/Del-Ins	Modifier	upstream_gene_variant
uvrB	DNA reparation	761231	TATC	CATT	Complex/Del-Ins	Synonymous mutation
recO		1392020	TCAC	CCAG	Complex/Del-Ins	Modifier	upstream_gene_variant
uvrB		761222	G	C	Single Nucleotide Polymorphism	Synonymous mutation
recF		2804838	TTGATT	CTTGTC	Complex/Del-Ins	Missense mutation	Ile86Val
lacX	Carbohydrate metabolism	2442248	A	G	Single Nucleotide Polymorphism	Missense mutation	Ile228Val
asnS	amino acid metabolism	1356513	GTCT	ATCCTCC	Complex/Del-Ins	Frameshift mutation	loss-of-function
mltF	Cell wall metabolism	2728831	TGTC	GGTTGTT	Complex/Del-Ins	Frameshift mutation	loss-of-function
murJ	cell wall synthesis	688684	CGTC	TGTGGTG	Complex/Del-Ins	Frameshift mutation	loss-of-function
dhaL	Dihydroxyacetone (DHA) metabolism	215132	TGGC	T	Deletion	In-frame deletion	Ala145del
secA	protein secretion	731439	A	C	Single Nucleotide Polymorphism	Synonymous mutation
tcrX	Signal transmission and regulation	543317	G	A	Single Nucleotide Polymorphism	Synonymous mutation
nrnA	nucleic acid metabolism	605782	A	G	Single Nucleotide Polymorphism	Synonymous mutation
yfbR	transcriptional control	759481	AAT	TGA	Complex/Del-Ins	Modifier	upstream_gene_variant
nusA		1450133	A	C	Single Nucleotide Polymorphism	Synonymous mutation
nusG		2170262	C	T	Single Nucleotide Polymorphism	Modifier	upstream_gene_variant
mfd		2388256	A	G	Single Nucleotide Polymorphism	Synonymous mutation
rcsC		3052415	C	G	Single Nucleotide Polymorphism	Synonymous mutation
srrA		864974	T	G	Single Nucleotide Polymorphism	Synonymous mutation
clpX	Protein degradation and decomposition	1205629	ACGG	TCGCCGC	Complex/Del-Ins	Frameshift mutation	loss-of-function
tsf	Translation	1462923	GGTT	TGTCGTC	Complex/Del-Ins	Frameshift mutation	loss-of-function
pheT		1548711	TTGG	CTGC	Complex/Del-Ins	Synonymous mutation
dppE		3014304	CT	TG	Complex/Del-Ins	Missense mutation	Ser347Ala
artM		2729376	A	G	Single Nucleotide Polymorphism	Synonymous mutation
feoA	Transport and membrane proteins	1699596	C	T	Single Nucleotide Polymorphism	Synonymous mutation
ugpB	transportation	799832	C	T	Single Nucleotide Polymorphism	Synonymous mutation
artQ		1124907	CATTT	TATTC	Complex/Del-Ins	Synonymous mutation
dapB	Cell wall synthesis	2896928	TGCG	GGCA	Complex/Del-Ins	Synonymous mutation
asd		2905119	GC	AT	Complex/Del-Ins	Missense mutation	Arg40His
murJ		688678	T	C	Single Nucleotide Polymorphism	Synonymous mutation
yheS	Biofilm formation	3091382	G	C	Single Nucleotide Polymorphism	Synonymous mutation
lutC	Redox reaction	1934088	C	G	Single Nucleotide Polymorphism	Synonymous mutation

## Sheet: Table S2 (RNA Quality Number)
Table S2. RNA Quality Number
Sample	RQN
Anc	10
Anc	10
Anc	10
Evo	10
Evo	10
Evo	10
AncH	8
AncH	7.9
AncH	9.6
EvoH	9
EvoH	9
EvoH	9

## Sheet: Table S3 (Evo vs. Anc DEGs)
Table S3. Differentially expressed genes (DEGs) between evolved strains (Evo) and the wild type (Anc), including upregulated and downregulated genes.
Gene id	Gene name	Gene description	FC	Log2FC	padjust	Significant	Regulate	Gene Type	Biotype	Evo	Anc	GO_id	GO_term	KO_id	KO_name	Pathway_id	Pathway_definition
ctg_01178	ctg_01178	helix-turn-helix domain-containing protein	4.142	2.05045	3.2e-17	yes	up	ref_gene	mRNA	3.07333	0.65	------	------	------	------	------	------
ctg_02274	ctg_02274	WxL domain-containing protein	2.452	1.29379	2.96e-13	yes	up	ref_gene	mRNA	68.8333	23.9033	------	------	------	------	------	------
ctg_03168	ctg_03168	DUF916 and DUF3324 domain-containing protein	2.597	1.37658	1.37e-10	yes	up	ref_gene	mRNA	10.5167	3.51	GO:0016020	CC:membrane;	------	------	------	------
ctg_00378	ctg_00378	transposase	0.18	-2.47021	1.96e-06	yes	down	ref_gene	mRNA	0.906667	4.18	------	------	------	------	------	------
ctg_02350	ctg_02350	flotillin family protein	0.426	-1.23036	0.000342867	yes	down	ref_gene	mRNA	9.32333	18.5767	------	------	------	------	------	------
ctg_02609	ctg_02609	response regulator transcription factor	2.339	1.22575	0.00207533	yes	up	ref_gene	mRNA	3.19333	1.18333	GO:0000156;GO:0003677	MF:phosphorelay response regulator activity;MF:DNA binding;	K07707	agrA	map02024;map02020	Quorum sensing;Two-component system
ctg_00559	ctg_00559	galactokinase	1.249	0.320391	0.00216377	no	up	ref_gene	mRNA	66.7567	46.57	GO:0006012;GO:0005737;GO:0004335;GO:0000287;GO:0005524	BP:galactose metabolic process;CC:cytoplasm;MF:galactokinase activity;MF:magnesium ion binding;MF:ATP binding;	K00849	galK	map00520;map01250;map00052	Amino sugar and nucleotide sugar metabolism;Biosynthesis of nucleotide sugars;Galactose metabolism
ctg_02312	ctg_02312	beta-ketoacyl-ACP synthase III	1.468	0.554078	0.00255789	no	up	ref_gene	mRNA	269.99	161	GO:0006633;GO:0005737;GO:0033818;GO:0004315	BP:fatty acid biosynthetic process;CC:cytoplasm;MF:beta-ketoacyl-acyl-carrier-protein synthase III activity;MF:3-oxoacyl-[acyl-carrier-protein] synthase activity;	K00648	fabH	map00061	Fatty acid biosynthesis
ctg_01241	ctg_01241	LPXTG cell wall anchor domain-containing protein	2.137	1.09571	0.00681812	yes	up	ref_gene	mRNA	10.2633	3.88	GO:0016020	CC:membrane;	------	------	------	------
ctg_01591	ctg_01591	Ribosomal RNA small subunit methyltransferase F	2.278	1.18806	0.0202007	yes	up	ref_gene	mRNA	1.41	0.536667	GO:0032259;GO:0008757	BP:methylation;MF:S-adenosylmethionine-dependent methyltransferase activity;	------	------	------	------

## Sheet: Table S4 (EvoH vs. Evo DEGs)
Table S4. Differentially expressed genes (DEGs) between hydrogen peroxide–stressed evolved strains (EvoH) and non-stressed evolved strains (Evo), including both upregulated and downregulated genes.
Gene id	Gene name	Gene description	FC	Log2FC	padjust	Significant	Regulate	Gene Type	Biotype	EvoH	Evo	GO_id	GO_term	KO_id	KO_name	Pathway_id	Pathway_definition
ctg_01595	ctg_01595	2-hydroxymuconate tautomerase	3.31	1.72694	9.97e-06	yes	up	ref_gene	mRNA	271.467	128.78	GO:0006725;GO:0016853	BP:cellular aromatic compound metabolic process;MF:isomerase activity;	K01821	praC	map00362;map00622;map00621	Benzoate degradation;Xylene degradation;Dioxin degradation
ctg_02549	ctg_02549	putative PIN and TRAM-domain containing protein YacL	0.492	-1.02215	9.93e-05	yes	down	ref_gene	mRNA	414.713	430.527	------	------	K21449	ata	------	------
ctg_01099	purB	adenylosuccinate lyase	0.462	-1.11369	9.92e-06	yes	down	ref_gene	mRNA	101.36	116.81	GO:0006189;GO:0044208;GO:0004018;GO:0070626	BP:'de novo' IMP biosynthetic process;BP:'de novo' AMP biosynthetic process;MF:N6;MF:;	K01756	purB	map00250;map01232;map00230	Alanine, aspartate and glutamate metabolism;Nucleotide metabolism;Purine metabolism
ctg_02886	ctg_02886	ribonuclease HI family protein	0.436	-1.19835	9.84e-06	yes	down	ref_gene	mRNA	20.4567	26.0667	GO:0004523;GO:0003676	MF:RNA-DNA hybrid ribonuclease activity;MF:nucleic acid binding;	K03469	rnhA	map03030	DNA replication
ctg_03238	yaaA	S4 domain-containing protein YaaA	2.253	1.17194	9.79e-05	yes	up	ref_gene	mRNA	310.7	144.977	GO:0003723	MF:RNA binding;	K14761	rlbA	------	------
ctg_03167	ctg_03167	PH domain-containing protein	2.429	1.28022	9.76e-05	yes	up	ref_gene	mRNA	27.81	7.25333	GO:0016020	CC:membrane;	K09167	------	------	------
ctg_03129	argH	argininosuccinate lyase	0.117	-3.09041	9.7e-10	yes	down	ref_gene	mRNA	12.5233	56.1433	GO:0042450;GO:0005737;GO:0004056	BP:arginine biosynthetic process via ornithine;CC:cytoplasm;MF:argininosuccinate lyase activity;	K01755	argH	map00220;map00250	Arginine biosynthesis;Alanine, aspartate and glutamate metabolism
ctg_00497	metF	methylenetetrahydrofolate reductase [NAD(P)H]	0.246	-2.02417	9.64e-07	yes	down	ref_gene	mRNA	3.46667	7.74	GO:0009086;GO:0106312;GO:0035999;GO:0005829;GO:0004489	BP:methionine biosynthetic process;BP:old GO;BP:tetrahydrofolate interconversion;CC:cytosol;MF:methylenetetrahydrofolate reductas;	K00297	metF	map00720;map00670	Carbon fixation pathways in prokaryotes;One carbon pool by folate
ctg_02382	ctg_02382	hypothetical protein	4.446	2.15248	9.62e-07	yes	up	ref_gene	mRNA	88.3133	11.14	GO:0016020;GO:0016746	CC:membrane;MF:transferase activity, transferring acyl groups;	------	------	------	------
ctg_00784	ctg_00784	aminotransferase class I/II-fold pyridoxal phosphate-dependent enzyme	2.417	1.27314	9.34e-05	yes	up	ref_gene	mRNA	43.9267	9.63	GO:0009058;GO:0008483;GO:0030170	BP:biosynthetic process;MF:transaminase activity;MF:pyridoxal phosphate binding;	K00841	patA	map00300	Lysine biosynthesis
ctg_01514	hisC	histidinol-phosphate transaminase	0.153	-2.70951	9.32e-07	yes	down	ref_gene	mRNA	5.68333	19.6467	GO:0000105;GO:0030170;GO:0004400	BP:histidine biosynthetic process;MF:pyridoxal phosphate binding;MF:histidinol-phosphate transaminase activity;	K00817	hisC	map00340;map00360;map00350;map00960;map00400;map00401	Histidine metabolism;Phenylalanine metabolism;Tyrosine metabolism;Tropane, piperidine and pyridine alkaloid biosynthesis;Phenylalanine, tyrosine and tryptophan biosynthesis;Novobiocin biosynthesis
ctg_01763	ctg_01763	Xaa-Pro peptidase family protein	2.078	1.05505	9.3e-06	yes	up	ref_gene	mRNA	203.77	52.4833	GO:0004177;GO:0046872;GO:0016787	MF:aminopeptidase activity;MF:metal ion binding;MF:hydrolase activity;	K01262	pepP	------	------
ctg_01550	ctg_01550	nitroreductase family protein	2.937	1.55423	9.3e-05	yes	up	ref_gene	mRNA	29.25	5.71333	GO:0034599;GO:0016657	BP:cellular response to oxidative stress;MF:oxidoreductase activity, acting on NA;	K07078	------	------	------
ctg_02217	ctg_02217	Regulatory protein Spx	0.496	-1.01287	9.28e-05	yes	down	ref_gene	mRNA	236.313	332.503	GO:0016020	CC:membrane;	------	------	------	------
ctg_01796	ctg_01796	hypothetical protein	4.532	2.18013	9.25e-05	yes	up	ref_gene	mRNA	29.1233	3.61	GO:0016747	MF:transferase activity, transferring acyl groups other than amino-acyl groups;	------	------	------	------
ctg_02438	ctg_02438	hypothetical protein	0.38	-1.39436	9.07e-07	yes	down	ref_gene	mRNA	920.08	1334.53	------	------	------	------	------	------
ctg_02085	citF	citrate lyase subunit alpha	5.25	2.39225	9e-09	yes	up	ref_gene	mRNA	65.96	6.53333	GO:0006084;GO:0009346;GO:0005737;GO:0008815;GO:0008814	BP:acetyl-CoA metabolic process;CC:citrate lyase complex;CC:cytoplasm;MF:citrat;MF:citrate CoA-transferase activity;	K01643	citF	map02020	Two-component system
ctg_03274	ctg_03274	C69 family dipeptidase	2.32	1.21415	8.93e-05	yes	up	ref_gene	mRNA	243.33	55.8067	GO:0006508;GO:0016805;GO:0070004	BP:proteolysis;MF:dipeptidase activity;MF:cysteine-type exopeptidase activity;	K08659	pepDA	------	------
ctg_00518	ctg_00518	putative sugar epimerase YhfK	2.778	1.47412	8.9e-06	yes	up	ref_gene	mRNA	265.623	118.313	------	------	------	------	------	------
ctg_01285	ctg_01285	Tex family protein	2.04	1.02864	8.8e-06	yes	up	ref_gene	mRNA	40.3933	10.3033	GO:0006139;GO:0003676	BP:nucleobase-containing compound metabolic process;MF:nucleic acid binding;	K06959	tex	------	------
ctg_00584	ctg_00584	Hsp20/alpha crystallin family protein	0.106	-3.24017	8.77e-05	yes	down	ref_gene	mRNA	1374.88	7055.24	------	------	K13993	------	map04141	Protein processing in endoplasmic reticulum
ctg_00573	lacB	galactose-6-phosphate isomerase subunit LacB	0.137	-2.86536	8.71e-09	yes	down	ref_gene	mRNA	43.2833	184.213	GO:0005988;GO:0050044;GO:0016861	BP:lactose metabolic process;MF:galactose-6-phosphate isomerase activity;MF:intramolecular oxidoreductase activity, interconverting aldoses and ketoses;	K01819	lacA	map00052	Galactose metabolism
ctg_01765	ctg_01765	ribosomal-processing cysteine protease Prp	4.154	2.05463	8.59e-07	yes	up	ref_gene	mRNA	495.297	90.5367	GO:0006508;GO:0005840;GO:0008233	BP:proteolysis;CC:ribosome;MF:peptidase activity;	K07584	ysxB	------	------
ctg_01864	ctg_01864	hypothetical protein	0.322	-1.63578	8.52e-06	yes	down	ref_gene	mRNA	9.74	16.3233	GO:0019301;GO:0005737;GO:0046872;GO:0008994	BP:rhamnose catabolic process;CC:cytoplasm;MF:metal ion binding;MF:rhamnulose-1-phosphate aldolase activity;	K01629	rhaD	map00040;map00051	Pentose and glucuronate interconversions;Fructose and mannose metabolism
ctg_00787	ctg_00787	Fur family transcriptional regulator	0.361	-1.46843	8.5e-06	yes	down	ref_gene	mRNA	25.1567	39.8033	GO:0003700;GO:0046872	MF:transcription factor activity, sequence-specific DNA binding;MF:metal ion binding;	K09825	perR	------	------
ctg_02215	ctg_02215	fructose-bisphosphatase class III	4.556	2.18762	8.46e-09	yes	up	ref_gene	mRNA	252.683	28.96	GO:0006094;GO:0042132	BP:gluconeogenesis;MF:fructose 1,6-bisphosphate 1-phosphatase activity;	K04041	fbp3	map00680;map00010;map00030;map00051;map00710	Methane metabolism;Glycolysis / Gluconeogenesis;Pentose phosphate pathway;Fructose and mannose metabolism;Carbon fixation in photosynthetic organisms
ctg_01891	purQ	phosphoribosylformylglycinamidine synthase subunit PurQ	0.014	-6.13868	8.46e-07	yes	down	ref_gene	mRNA	2.67	109.77	GO:0006541;GO:0006189;GO:0005737;GO:0004359;GO:0004642;GO:0005524	BP:glutamine metabolic process;BP:'de novo' IMP biosynthetic process;CC:cytoplasm;MF:glutaminase activity;MF:phosphoribosylformylglycinamidine synthase activity;MF:ATP binding;	K23265	purQ	map00250;map00220;map00470;map00230	Alanine, aspartate and glutamate metabolism;Arginine biosynthesis;D-Amino acid metabolism;Purine metabolism
ctg_01936	ctg_01936	hypothetical protein	0.47	-1.08884	8.41e-06	yes	down	ref_gene	mRNA	162.867	226.123	------	------	------	------	------	------
ctg_02383	ctg_02383	hypothetical protein	2.052	1.03687	8.4e-06	yes	up	ref_gene	mRNA	90.29	26.5767	GO:0016020	CC:membrane;	------	------	------	------
ctg_00514	ctg_00514	OsmC family protein	0.442	-1.17846	8.34e-06	yes	down	ref_gene	mRNA	775.02	1103.78	GO:0006979	BP:response to oxidative stress;	K04063	osmC	------	------
ctg_03298	ctg_03298	hypothetical protein	0.391	-1.3557	8.29e-06	yes	down	ref_gene	mRNA	402.283	599.523	GO:0003677	MF:DNA binding;	------	------	------	------
ctg_01186	ctg_01186	hypothetical protein	0.434	-1.20481	8.23e-06	yes	down	ref_gene	mRNA	59.9167	77.5133	------	------	------	------	------	------
ctg_02438	ctg_02438	hypothetical protein	2.403	1.265	8.19e-05	yes	up	ref_gene	mRNA	85.7633	26.4433	GO:0009143;GO:0047429	BP:nucleoside triphosphate catabolic process;MF:nucleoside-triphosphate diphosphatase activity;	------	------	------	------
ctg_00494	ctg_00494	ABC transporter ATP-binding protein	2.097	1.06807	8.16e-05	yes	up	ref_gene	mRNA	28.9333	7.76333	GO:0016887;GO:0005524	MF:ATPase activity;MF:ATP binding;	K01990	------	------	------
ctg_00855	ctg_00855	Ribonuclease Y	3.447	1.78519	8.14e-06	yes	up	ref_gene	mRNA	2123.65	701.36	------	------	------	------	------	------
ctg_01730	ctg_01730	putative protein	3.918	1.96994	8.06e-07	yes	up	ref_gene	mRNA	31.7733	4.33333	GO:0016020;GO:0022857	CC:membrane;MF:transmembrane transporter activity;	------	------	------	------
ctg_02916	ctg_02916	glycoside hydrolase family 38 C-terminal domain-containing protein	2.792	1.48124	8.04e-05	yes	up	ref_gene	mRNA	3.64	0.67	GO:0006013;GO:0046872;GO:0004559;GO:0030246	BP:mannose metabolic process;MF:metal ion binding;MF:alpha-mannosidase activity;MF:carbohydrate binding;	K15524	mngB	------	------
ctg_02917	ctg_02917	PTS transporter subunit EIIC	0.253	-1.98001	8e-06	yes	down	ref_gene	mRNA	42.72	88.4133	GO:0009401;GO:0005886;GO:0008982	BP:phosphoenolpyruvate-dependent sugar phosphotransferase system;CC:plasma membrane;MF:protein-;	K02761	celB	map02060;map00500	Phosphotransferase system (PTS);Starch and sucrose metabolism
ctg_03166	ctg_03166	hypothetical protein	2.004	1.0027	8e-05	yes	up	ref_gene	mRNA	1277.22	400.957	GO:0003700	MF:transcription factor activity, sequence-specific DNA binding;	------	------	------	------
ctg_03519	ctg_03519	hypothetical protein	2.919	1.54562	7.93e-08	yes	up	ref_gene	mRNA	623.987	120.603	GO:0016491	MF:oxidoreductase activity;	------	------	------	------
ctg_03112	ctg_03112	Inner membrane protein YbiR	0.433	-1.20716	7.88e-06	yes	down	ref_gene	mRNA	107.833	130.783	GO:0016020	CC:membrane;	------	------	------	------
ctg_00205	ctg_00205	ABC transporter permease	2.669	1.41652	7.85e-05	yes	up	ref_gene	mRNA	48.5967	9.84333	GO:0005886	CC:plasma membrane;	K02004	------	------	------
ctg_03255	ctg_03255	C40 family peptidase	13.712	3.77738	7.82e-07	yes	up	ref_gene	mRNA	508.93	20.16	------	------	K21471	cwlO	------	------
ctg_02411	ctg_02411	hypothetical protein	0.156	-2.6806	7.81e-08	yes	down	ref_gene	mRNA	13.3033	45.4767	GO:0006351;GO:0003700;GO:0003677	BP:transcription, DNA-templated;MF:transcription factor activity, sequence-specific DNA binding;MF:DNA binding;	------	------	------	------
ctg_00028	manA	mannose-6-phosphate isomerase%2C class I	0.092	-3.43749	7.78e-09	yes	down	ref_gene	mRNA	46.4233	268.63	GO:0005975;GO:0004476;GO:0008270	BP:carbohydrate metabolic process;MF:mannose-6-phosphate isomerase activity;MF:zinc ion binding;	K01809	manA	map00520;map01250;map00541;map00051	Amino sugar and nucleotide sugar metabolism;Biosynthesis of nucleotide sugars;O-Antigen nucleotide sugar biosynthesis;Fructose and mannose metabolism
ctg_02776	ctg_02776	hypothetical protein	0.312	-1.68102	7.78e-06	yes	down	ref_gene	mRNA	41.54	69.2867	GO:0016787	MF:hydrolase activity;	------	------	------	------
ctg_00533	ctg_00533	zinc-binding alcohol dehydrogenase family protein	0.462	-1.11503	7.75e-07	yes	down	ref_gene	mRNA	40.66	47.2667	GO:0008270;GO:0016491	MF:zinc ion binding;MF:oxidoreductase activity;	K00344	qor	------	------
ctg_02087	citD	citrate lyase acyl carrier protein	9.587	3.26103	7.73e-07	yes	up	ref_gene	mRNA	82.8667	7.51333	GO:0005737;GO:0016829	CC:cytoplasm;MF:lyase activity;	K01646	citD	map02020	Two-component system
ctg_02647	ctg_02647	metal ABC transporter solute-binding protein	0.151	-2.73102	7.71e-07	yes	down	ref_gene	mRNA	302.62	1065.62	GO:0030001;GO:0046872	BP:metal ion transport;MF:metal ion binding;	K02077	------	------	------
ctg_00884	ctg_00884	phospho-sugar mutase	0.381	-1.39304	7.68e-06	yes	down	ref_gene	mRNA	545.513	737.653	GO:0005975;GO:0004614;GO:0000287;GO:0016868	BP:carbohydrate metabolic process;MF:phosphoglucomutase activity;MF:magnesium ion binding;MF:intramolecular transferase activity, phosphotransferases;	K01835	pgm	map01250;map00230;map00521;map00520;map00052;map00010;map00500;map00030	Biosynthesis of nucleotide sugars;Purine metabolism;Streptomycin biosynthesis;Amino sugar and nucleotide sugar metabolism;Galactose metabolism;Glycolysis / Gluconeogenesis;Starch and sucrose metabolism;Pentose phosphate pathway
ctg_02571	ctg_02571	hypothetical protein	0.332	-1.59009	7.66e-07	yes	down	ref_gene	mRNA	72.68	116.753	GO:0016020	CC:membrane;	------	------	------	------
ctg_01485	pflB	formate C-acetyltransferase	3.016	1.59265	7.66e-06	yes	up	ref_gene	mRNA	1968.38	333.95	GO:0006006;GO:0005737;GO:0008861	BP:glucose metabolic process;CC:cytoplasm;MF:formate C-acetyltransferase activity;	K00656	pflD	map00640;map00620;map00650	Propanoate metabolism;Pyruvate metabolism;Butanoate metabolism
ctg_01394	ctg_01394	hypothetical protein Q777_GL002208 [Lacticaseibacillus rhamnosus DSM 20021 = JCM 1136 = NBRC 3425]	3.168	1.66375	7.65e-07	yes	up	novel_gene	unknown	347.34	75.82	GO:0003746;GO:0003924;GO:0005525	MF:translation elongation factor activity;MF:GTPase activity;MF:GTP binding;	K02358	tuf	map04626	Plant-pathogen interaction
ctg_03291	ctg_03291	HTH-type transcriptional repressor RspR	0.494	-1.01758	7.61e-06	yes	down	ref_gene	mRNA	1093.3	1395.21	GO:0016020	CC:membrane;	------	------	------	------
ctg_00718	ctg_00718	hypothetical protein	0.191	-2.39009	7.54e-07	yes	down	novel_gene	unknown	319.87	3181.58	------	------	------	------	------	------
ctg_01789	liaF	cell wall-active antibiotics response protein LiaF	0.436	-1.1964	7.34e-05	yes	down	ref_gene	mRNA	20.0567	25.44	GO:0016020	CC:membrane;	K11622	liaF	map02020	Two-component system
ctg_02379	ctg_02379	alanine dehydrogenase	2.229	1.1567	7.32e-05	yes	up	ref_gene	mRNA	89.02	21.0067	GO:0042853;GO:0000286;GO:0000166	BP:L-alanine catabolic process;MF:alanine dehydrogenase activity;MF:nucleotide binding;	K00259	ald	map00250;map00430	Alanine, aspartate and glutamate metabolism;Taurine and hypotaurine metabolism
ctg_01797	ctg_01797	HD domain-containing protein	0.183	-2.45368	7.31e-07	yes	down	ref_gene	mRNA	700.207	2259.25	GO:0016787	MF:hydrolase activity;	K06950	------	------	------
ctg_00889	ctg_00889	5'-deoxynucleotidase YfbR	4.753	2.24871	7.31e-05	yes	up	sRNA	unknown	34309.3	5616.1	------	------	------	------	------	------
ctg_02345	thrB	homoserine kinase	0.381	-1.39118	7.12e-06	yes	down	ref_gene	mRNA	10.1167	14.56	GO:0016310;GO:0009088;GO:0005737;GO:0005524;GO:0004413	BP:phosphorylation;BP:threonine biosynthetic process;CC:cytoplasm;MF:ATP binding;MF:homoserine kinase activity;	K00872	thrB	map00260	Glycine, serine and threonine metabolism
ctg_01818	ctg_01818	Zinc-type alcohol dehydrogenase-like protein	0.494	-1.01841	7.09e-05	yes	down	ref_gene	mRNA	57.1067	65.4633	------	------	------	------	------	------
ctg_01196	ctg_01196	hypothetical protein	0.29	-1.78813	7.06e-07	yes	down	ref_gene	mRNA	209.283	383.303	------	------	------	------	------	------
ctg_02709	infA	translation initiation factor IF-1	2.227	1.15487	7.03e-05	yes	up	ref_gene	mRNA	558.957	283.36	GO:0005737;GO:0003743;GO:0043022;GO:0019843	CC:cytoplasm;MF:translation initiation factor activity;MF:ribosome binding;MF:rRNA binding;	K02518	infA	------	------
ctg_02571	ctg_02571	hypothetical protein	2.57	1.36177	6.98e-05	yes	up	ref_gene	mRNA	18.36	3.98333	GO:0032259;GO:0008757	BP:methylation;MF:S-adenosylmethionine-dependent methyltransferase activity;	------	------	------	------
ctg_02082	ctg_02082	oxaloacetate decarboxylase subunit alpha	3.316	1.72955	6.97e-07	yes	up	ref_gene	mRNA	84.25	13.2933	GO:0003824;GO:0016829	MF:catalytic activity;MF:lyase activity;	K01571	oadA	map00620	Pyruvate metabolism
ctg_02072	rpmG	50S ribosomal protein L33	9.431	3.23735	6.95e-05	yes	up	ref_gene	mRNA	898.65	0	GO:0006412;GO:1990904;GO:0005840;GO:0003735	BP:translation;CC:ribonucleoprotein complex;CC:ribosome;MF:structural constituent of ribosome;	K02913	rpmG	map03010	Ribosome
ctg_00718	ctg_00718	hypothetical protein	2.221	1.15147	6.88e-05	yes	up	ref_gene	mRNA	16.4667	4.09333	GO:0016887;GO:0005524	MF:ATPase activity;MF:ATP binding;	------	------	------	------
ctg_02248	ctg_02248	hypothetical protein	0.156	-2.68392	6.87e-08	yes	down	ref_gene	mRNA	112.13	525.09	GO:0005524	MF:ATP binding;	------	------	------	------
ctg_02429	ctg_02429	Carbamoyl-phosphate synthase small chain	0.435	-1.2001	6.85e-05	yes	down	ref_gene	mRNA	2987.12	4131.34	------	------	------	------	------	------
ctg_01238	ctg_01238	hypothetical protein	0.209	-2.25796	6.8e-08	yes	down	ref_gene	mRNA	3974.13	23515.8	------	------	------	------	------	------
ctg_01060	ctg_01060	Flavodoxin	0.153	-2.70504	6.69e-08	yes	down	ref_gene	mRNA	83.1933	659.473	------	------	------	------	------	------
ctg_00514	ctg_00514	OsmC family protein	0.222	-2.17435	6.68e-07	yes	down	ref_gene	mRNA	224.283	652.3	GO:0006979	BP:response to oxidative stress;	K04063	osmC	------	------
ctg_00836	ctg_00836	PTS glucitol/sorbitol transporter subunit IIA	2.355	1.23571	6.68e-06	yes	up	ref_gene	mRNA	143.883	44.8633	GO:0009401;GO:0005737;GO:0008982	BP:phosphoenolpyruvate-dependent sugar phosphotransferase system;CC:cytoplasm;MF:protein-;	K02781	srlB	map02060;map00051	Phosphotransferase system (PTS);Fructose and mannose metabolism
ctg_00553	ctg_00553	hypothetical protein	0.451	-1.14723	6.68e-05	yes	down	ref_gene	mRNA	1371.59	3790.99	GO:0016020	CC:membrane;	------	------	------	------
ctg_01858	ctg_01858	PBP1A family penicillin-binding protein	0.387	-1.371	6.65e-07	yes	down	ref_gene	mRNA	38.2033	51.64	GO:0006508;GO:0016020;GO:0008955;GO:0008658;GO:0009002	BP:proteolysis;CC:membrane;MF:peptidoglycan glycosyltransferase activity;MF:penicillin binding;MF:serine-type D-Ala-D-Ala carboxypeptidase activity;	K12555	pbp2A	map00550;map01501	Peptidoglycan biosynthesis;beta-Lactam resistance
ctg_01901	ctg_01901	hypothetical protein	0.404	-1.306	6.64e-06	yes	down	ref_gene	mRNA	248.197	318.493	GO:0005886;GO:0022857	CC:plasma membrane;MF:transmembrane transporter activity;	------	------	------	------
ctg_01354	ctg_01354	Phosphoserine phosphatase 1	0.492	-1.02364	6.64e-05	yes	down	ref_gene	mRNA	13.4833	15.7033	GO:0003677	MF:DNA binding;	------	------	------	------
ctg_02411	ctg_02411	hypothetical protein	3.363	1.74981	6.63e-06	yes	up	ref_gene	mRNA	22.9533	3.87667	GO:0016020	CC:membrane;	------	------	------	------
ctg_02576	proB	glutamate 5-kinase	3.811	1.93032	6.63e-05	yes	up	ref_gene	mRNA	9.4	1.34667	GO:0016310;GO:0055129;GO:0005737;GO:0004349;GO:0005524	BP:phosphorylation;BP:L-proline biosynthetic process;CC:cytoplasm;MF:glutamate 5-kinase activity;MF:ATP binding;	K00931	proB	map00330;map00332	Arginine and proline metabolism;Carbapenem biosynthesis
ctg_03517	ctg_03517	LCP family protein	0.498	-1.00617	6.57e-05	yes	down	ref_gene	mRNA	110.087	119.097	GO:0016020	CC:membrane;	K01005	tagT_U_V	map00552	Teichoic acid biosynthesis
ctg_02882	ctg_02882	hypothetical protein	6.908	2.78822	6.54e-05	yes	up	ref_gene	mRNA	1.56333	0.12	GO:0008761	MF:UDP-N-acetylglucosamine 2-epimerase activity;	K01791	wecB	map00520;map00541;map01250;map02020;map05111	Amino sugar and nucleotide sugar metabolism;O-Antigen nucleotide sugar biosynthesis;Biosynthesis of nucleotide sugars;Two-component system;Biofilm formation - Vibrio cholerae
ctg_01881	ctg_01881	heavy metal translocating P-type ATPase	17.436	4.12397	6.29e-11	yes	up	ref_gene	mRNA	123.483	3.67	------	------	K01533	copB	------	------
ctg_02431	ctg_02431	hemolysin family protein	0.359	-1.4779	6.29e-06	yes	down	ref_gene	mRNA	180.3	262.643	GO:0016020;GO:0050660	CC:membrane;MF:flavin adenine dinucleotide binding;	K03699	tlyC	------	------
ctg_00674	ctg_00674	hypothetical protein	0.449	-1.15452	6.28e-06	yes	down	ref_gene	mRNA	74.4	90.31	------	------	------	------	------	------
ctg_03523	ctg_03523	hypothetical protein	0.313	-1.67421	6.24e-06	yes	down	ref_gene	mRNA	215.597	374.793	GO:0016787	MF:hydrolase activity;	------	------	------	------
ctg_01466	ctg_01466	hypothetical protein	0.321	-1.63852	6.16e-07	yes	down	ref_gene	mRNA	43.2533	85.44	------	------	------	------	------	------
ctg_00655	ctg_00655	cation-translocating P-type ATPase	0.274	-1.86716	6.15e-08	yes	down	ref_gene	mRNA	27.6167	52.1633	GO:0016020;GO:0016887;GO:0005524	CC:membrane;MF:ATPase activity;MF:ATP binding;	K12952	ctpE	------	------
ctg_01813	ctg_01813	YqeG family HAD IIIA-type phosphatase	0.475	-1.07466	6.11e-06	yes	down	ref_gene	mRNA	234.233	294.783	GO:0008962	MF:phosphatidylglycerophosphatase activity;	K07015	yqeG	------	------
ctg_00573	lacA	galactose-6-phosphate isomerase subunit LacA	0.113	-3.14156	6.03e-09	yes	down	ref_gene	mRNA	37.32	193.8	GO:0005988;GO:0050044;GO:0016861	BP:lactose metabolic process;MF:galactose-6-phosphate isomerase activity;MF:intramolecular oxidoreductase activity, interconverting aldoses and ketoses;	K01819	lacA	map00052	Galactose metabolism
ctg_02106	ctg_02106	sulfite exporter TauE/SafE family protein	2.362	1.2402	6.01e-06	yes	up	ref_gene	mRNA	50.3367	11.78	GO:0005886	CC:plasma membrane;	K07090	------	------	------
ctg_00253	ctg_00253	gamma-glutamyl-gamma-aminobutyrate hydrolase family protein	0.416	-1.2637	5.98e-05	yes	down	ref_gene	mRNA	4.79667	6.52	GO:0006541;GO:0016811	BP:glutamine metabolic process;MF:hydrolase activity, acting on carbon-nitroge;	K07010	------	------	------
ctg_00293	ctg_00293	Inner membrane transporter YcaM	0.242	-2.04562	5.96e-08	yes	down	novel_gene	unknown	78.89	196.423	------	------	------	------	------	------
ctg_01193	ctg_01193	hypothetical protein	0.421	-1.24724	5.84e-06	yes	down	ref_gene	mRNA	148.433	266.66	------	------	------	------	------	------
ctg_01131	ctg_01131	hypothetical protein	0.397	-1.33214	5.83e-05	yes	down	ref_gene	mRNA	157.707	211.743	GO:0051287;GO:0016616	MF:NAD binding;MF:oxidoreductase activity, acting on the CH-OH group of donors, NAD or NADP as acceptor;	------	------	------	------
ctg_02095	ctg_02095	RNA 2'-phosphotransferase	0.403	-1.31165	5.81e-06	yes	down	ref_gene	mRNA	25.5333	35.3633	GO:0006388;GO:0003950;GO:0016772	BP:tRNA splicing, via endonucleolytic cleavage and ligation;MF:NAD+ ADP-ribosyltransferase activity;MF:transferase activity, transferring phosphorus-containing groups;	K07559	kptA	------	------
ctg_01196	ctg_01196	hypothetical protein	4.155	2.05472	5.75e-05	yes	up	ref_gene	mRNA	38.5667	6.57	------	------	------	------	------	------
ctg_00675	ctg_00675	S-ribosylhomocysteine lyase	0.329	-1.60516	5.71e-07	yes	down	ref_gene	mRNA	1608.55	2975.55	GO:0009372;GO:0005506;GO:0043768	BP:quorum sensing;MF:iron ion binding;MF:S-ribosylhomocysteine lyase activity;	K07173	luxS	map02026;map00270;map02024;map05111	Biofilm formation - Escherichia coli;Cysteine and methionine metabolism;Quorum sensing;Biofilm formation - Vibrio cholerae
ctg_01236	ctg_01236	hypothetical protein	4.981	2.31652	5.69e-08	yes	up	ref_gene	mRNA	66.3333	6.97	GO:0016020	CC:membrane;	------	------	------	------
ctg_00981	ctg_00981	General stress protein A	0.394	-1.34352	5.6e-06	yes	down	ref_gene	mRNA	441.687	817.85	------	------	------	------	------	------
ctg_00964	glmS	glutamine--fructose-6-phosphate transaminase (isomerizing)	18.251	4.18989	5.58e-10	yes	up	ref_gene	mRNA	1147.2	32.84	GO:0005975;GO:0006541;GO:1901137;GO:0005737;GO:0004360;GO:0097367	BP:carbohydrate metabolic process;BP:glutamine metabolic process;BP:carbohydrate derivative biosynthetic process;CC:cytoplasm;MF:glutamine-fructose-6-phosphate transaminas;MF:carbohydrate derivative binding;	K00820	glmS	map00250;map00520;map05415;map01250;map04931	Alanine, aspartate and glutamate metabolism;Amino sugar and nucleotide sugar metabolism;Diabetic cardiomyopathy;Biosynthesis of nucleotide sugars;Insulin resistance
ctg_02393	ctg_02393	putative ABC transporter ATP-binding/permease protein	0.423	-1.24092	5.53e-05	yes	down	ref_gene	mRNA	160.863	193.457	------	------	------	------	------	------
ctg_01373	ctg_01373	hypothetical protein	0.35	-1.51593	5.5e-05	yes	down	ref_gene	mRNA	37.7567	58.07	GO:0004177;GO:0016746	MF:aminopeptidase activity;MF:transferase activity, transferring acyl groups;	------	------	------	------
ctg_02214	ctg_02214	hypothetical protein	3.229	1.69117	5.44e-08	yes	up	ref_gene	mRNA	133.35	22.3667	GO:0005886	CC:plasma membrane;	------	------	------	------
ctg_01466	ctg_01466	hypothetical protein	3.361	1.74879	5.44e-05	yes	up	ref_gene	mRNA	45.6567	8.62667	------	------	------	------	------	------
ctg_00491	ctg_00491	putative inner membrane transporter YicL	0.43	-1.21765	5.42e-07	yes	down	ref_gene	mRNA	24.49	29.15	GO:0016020;GO:0016887;GO:0005524	CC:membrane;MF:ATPase activity;MF:ATP binding;	------	------	------	------
ctg_00498	metE	5-methyltetrahydropteroyltriglutamate--homocysteine S-methyltransferase	0.287	-1.80018	5.4e-07	yes	down	ref_gene	mRNA	3.54667	6.31333	GO:0009086;GO:0032259;GO:0003871;GO:0008270	BP:methionine biosynthetic process;BP:methylation;MF:5-methyltetrahydropteroyltriglutamate-homocysteine S-methyltransferase activity;MF:zinc ion binding;	K00549	metE	map00450;map00270	Selenocompound metabolism;Cysteine and methionine metabolism
ctg_03428	ctg_03428	hypothetical protein	0.402	-1.31386	5.39e-06	yes	down	ref_gene	mRNA	428.717	751.137	------	------	------	------	------	------
ctg_02380	tdcB	bifunctional threonine ammonia-lyase/L-serine ammonia-lyase TdcB	3.536	1.82199	5.38e-05	yes	up	ref_gene	mRNA	44.2967	6.59333	GO:0070689;GO:0004794;GO:0030170;GO:0000166	BP:L-threonine catabolic process to propionate;MF:L-threonine ammonia-lyase activity;MF:pyridoxal phosphate binding;MF:nucleotide binding;	K01754	ilvA	map00260;map00290	Glycine, serine and threonine metabolism;Valine, leucine and isoleucine biosynthesis
ctg_00491	ctg_00491	putative inner membrane transporter YicL	5.241	2.38984	5.34e-05	yes	up	ref_gene	mRNA	44.2667	8.76	------	------	------	------	------	------
ctg_01431	ctg_01431	hypothetical protein	0.434	-1.20541	5.32e-07	yes	down	ref_gene	mRNA	102.397	121.287	GO:0016020;GO:0016887;GO:0005524	CC:membrane;MF:ATPase activity;MF:ATP binding;	------	------	------	------
ctg_02248	ctg_02248	hypothetical protein	2.202	1.13851	5.24e-06	yes	up	ref_gene	mRNA	131.4	34.89	GO:0009691;GO:0016787	BP:cytokinin biosynthetic process;MF:hydrolase activity;	------	------	------	------
ctg_00044	ctg_00044	PRD domain-containing protein	0.03	-5.06137	5.22e-09	yes	down	ref_gene	mRNA	128.547	2189.69	GO:0009401;GO:0006355;GO:0008982;GO:0003677	BP:phosphoenolpyruvate-dependent sugar phosphotransferase system;BP:regulation of transcription, DNA-templated;MF:protein-;MF:DNA binding;	K03491	licR	------	------
ctg_01518	ctg_01518	hypothetical protein	0.13	-2.94315	5.2e-07	yes	down	ref_gene	mRNA	2.7	11.5867	------	------	------	------	------	------
ctg_00855	ctg_00855	Ribonuclease Y	3.281	1.71422	5.19e-05	yes	up	sRNA	unknown	5997.63	3698.62	------	------	------	------	------	------
ctg_02846	ctg_02846	hypothetical protein	0.353	-1.50328	5.12e-06	yes	down	ref_gene	mRNA	15.5033	22.62	GO:0005975;GO:0016787;GO:0003824	BP:carbohydrate metabolic process;MF:hydrolase activity;MF:catalytic activity;	K18205	hypBA1	------	------
ctg_02599	ctg_02599	hypothetical protein	0.157	-2.67028	5.11e-06	yes	down	ref_gene	mRNA	97.8667	428.3	------	------	------	------	------	------
ctg_01892	purS	phosphoribosylformylglycinamidine synthase subunit PurS	0.016	-5.99095	5.11e-06	yes	down	ref_gene	mRNA	1.47	114.18	GO:0006189;GO:0005737;GO:0004642;GO:0005524	BP:'de novo' IMP biosynthetic process;CC:cytoplasm;MF:phosphoribosylformylglycinamidine synthase activity;MF:ATP binding;	K23264	purS	map00230	Purine metabolism
ctg_01407	ctg_01407	amino acid ABC transporter ATP-binding protein	0.244	-2.03651	5.05e-08	yes	down	ref_gene	mRNA	24.73	56.1367	GO:0015424;GO:0016887;GO:0005524	MF:amino acid-transporting ATPase activity;MF:ATPase activity;MF:ATP binding;	K23060	artR	map02010	ABC transporters
ctg_01760	ctg_01760	putative protein	0.325	-1.62282	5.05e-06	yes	down	ref_gene	mRNA	48.9733	81.9667	GO:0016853	MF:isomerase activity;	------	------	------	------
ctg_02292	ctg_02292	glucose PTS transporter subunit IIA	2.293	1.19711	4.97e-05	yes	up	ref_gene	mRNA	7.00667	1.57333	------	------	K02810	scrA	map02060;map00500	Phosphotransferase system (PTS);Starch and sucrose metabolism
ctg_03176	ctg_03176	amino acid ABC transporter substrate-binding protein/permease	2.539	1.34448	4.96e-07	yes	up	ref_gene	mRNA	28.3867	5.87	GO:0071705;GO:0043190;GO:0015276	BP:nitrogen compound transport;CC:ATP-binding cassett;MF:ligand-gated ion channel activity;	K10036	glnH	map02010	ABC transporters
ctg_02390	ctg_02390	6-phospho-beta-glucosidase	0.031	-5.00874	4.9e-09	yes	down	ref_gene	mRNA	195.4	3271.98	GO:0005975;GO:0103047;GO:0008706	BP:carbohydrate metabolic process;MF:methyl beta-D-glucoside 6-phosphate glucohydrolase activity;MF:6-phospho-beta-glucosidase activity;	K01223	bglA	map00010;map00500	Glycolysis / Gluconeogenesis;Starch and sucrose metabolism
ctg_01431	ctg_01431	hypothetical protein	2.971	1.57078	4.9e-05	yes	up	ref_gene	mRNA	115.65	59.22	GO:0016020	CC:membrane;	------	------	------	------
ctg_00705	dltA	D-alanine--poly(phosphoribitol) ligase subunit DltA	0.262	-1.93007	4.87e-05	yes	down	ref_gene	mRNA	96.98	191.39	GO:0070395;GO:0005737;GO:0047473;GO:0005524	BP:lipoteichoic acid biosynthetic process;CC:cytoplasm;MF:D-alanine-pol;MF:ATP binding;	K03367	dltA	map00552;map00470;map02020;map05150;map01503	Cationic antimicrobial peptide (CAMP) resistance
ctg_00244	ctg_00244	3'-5' exonuclease DinG	0.376	-1.41002	4.83e-05	yes	down	ref_gene	mRNA	8.05	11.28	GO:0016020;GO:0005576	CC:membrane;CC:extracellular region;	------	------	------	------
ctg_00552	glpK	glycerol kinase GlpK	7.195	2.84705	4.8e-06	yes	up	ref_gene	mRNA	76.9867	5.62333	GO:0019563;GO:0016310;GO:0006072;GO:0004370;GO:0005524	BP:glycerol catabolic process;BP:phosphorylation;BP:glycerol-3-phosphate metabolic process;MF:glycerol kinase activity;MF:ATP binding;	K00864	glpK	map04626;map00561;map03320	Plant-pathogen interaction;Glycerolipid metabolism;PPAR signaling pathway
ctg_02632	ctg_02632	Nramp family divalent metal transporter	0.257	-1.96044	4.75e-08	yes	down	ref_gene	mRNA	55.17	112.153	GO:0016020;GO:0046873	CC:membrane;MF:metal ion transmembrane transporter activity;	K03322	mntH	------	------
ctg_00560	ctg_00560	NAD-dependent epimerase/dehydratase family protein	0.499	-1.0028	4.74e-06	yes	down	ref_gene	mRNA	203.203	220.813	------	------	K01784	galE	map00520;map01250;map00541;map00052	Amino sugar and nucleotide sugar metabolism;Biosynthesis of nucleotide sugars;O-Antigen nucleotide sugar biosynthesis;Galactose metabolism
ctg_02275	ctg_02275	PfkB family carbohydrate kinase	0.413	-1.27638	4.73e-06	yes	down	ref_gene	mRNA	31.4867	41.38	GO:0016310;GO:0016301	BP:phosphorylation;MF:kinase activity;	K10710	frlD	------	------
ctg_03347	rplI	50S ribosomal protein L9	2.389	1.25646	4.71e-07	yes	up	ref_gene	mRNA	351.6	94.3967	GO:0006412;GO:1990904;GO:0005840;GO:0003735;GO:0019843	BP:translation;CC:ribonucleoprotein complex;CC:ribosome;MF:structural constituent of ribosome;MF:rRNA binding;	K02939	rplI	map03010	Ribosome
ctg_01501	ctg_01501	Putative NAD(P)H nitroreductase YodC	20.853	4.3822	4.7e-10	yes	up	ref_gene	mRNA	118.84	3.17333	GO:0016787	MF:hydrolase activity;	------	------	------	------
ctg_00494	ctg_00494	ABC transporter ATP-binding protein	6.601	2.72271	4.69e-07	yes	up	ref_gene	mRNA	136.827	11.6567	GO:0022857;GO:0016887;GO:0005524	MF:transmembrane transporter activity;MF:ATPase activity;MF:ATP binding;	K01990	------	------	------
ctg_00847	ctg_00847	hypothetical protein	0.286	-1.80565	4.69e-06	yes	down	ref_gene	mRNA	261.08	505.31	GO:0004177	MF:aminopeptidase activity;	------	------	------	------
ctg_02368	ctg_02368	acetate kinase	0.271	-1.8829	4.65e-05	yes	down	ref_gene	mRNA	23.9367	45.8867	GO:0006085;GO:0006082;GO:0016310;GO:0005737;GO:0008776;GO:0000287;GO:0005524	BP:acetyl-CoA biosynthetic process;BP:organic acid metabolic process;BP:phosphorylation;CC:cytoplasm;MF:acetate kinase activity;MF:magnesium ion binding;MF:ATP binding;	K00925	ackA	map00680;map00720;map00640;map00620;map00430	Methane metabolism;Carbon fixation pathways in prokaryotes;Propanoate metabolism;Pyruvate metabolism;Taurine and hypotaurine metabolism
ctg_02093	ctg_02093	citrate:proton symporter	9.12	3.18906	4.62e-09	yes	up	ref_gene	mRNA	31.86	1.83667	GO:0016020;GO:0015128;GO:0015137	CC:membrane;MF:gluconate transmembrane transporter activity;MF:citrate transmembrane transporter activity;	K03300	------	------	------
ctg_01210	atpE	F0F1 ATP synthase subunit C	3.048	1.60801	4.62e-05	yes	up	ref_gene	mRNA	427.203	156.527	GO:0045263;GO:0005886;GO:0016787;GO:0008289;GO:0046933	CC:proton-transporting ATP synthase complex, coupling factor;CC:plasma membrane;MF:hydrolase activity;MF:lipid binding;MF:proton-transporting ATP synthase activity, rotational mechanism;	K02110	atpE	map00195;map00190	Photosynthesis;Oxidative phosphorylation
ctg_00825	ctg_00825	PFL family protein	2.373	1.24697	4.55e-05	yes	up	ref_gene	mRNA	66.44	15	------	------	K09157	------	------	------
ctg_01539	ctg_01539	aspartate carbamoyltransferase catalytic subunit	2.18	1.12409	4.53e-06	yes	up	ref_gene	mRNA	122.687	30.2267	GO:0006207;GO:0006520;GO:0044205;GO:0016597;GO:0004070	BP:'de novo' pyrimidine nucleobase biosynthetic process;BP:cellular amino acid metabolic process;BP:'de novo' UMP biosynthetic process;MF:amino acid binding;MF:aspartate carbamoyltransferase activity;	K00609	pyrB	map00240;map00250	Pyrimidine metabolism;Alanine, aspartate and glutamate metabolism
ctg_02106	ctg_02106	sulfite exporter TauE/SafE family protein	0.429	-1.221	4.51e-06	yes	down	ref_gene	mRNA	36.8733	48.2367	GO:0005886	CC:plasma membrane;	K07090	------	------	------
ctg_03290	ctg_03290	hypothetical protein	0.339	-1.56102	4.5e-06	yes	down	sRNA	unknown	3844.88	19525.9	------	------	------	------	------	------
ctg_00512	ctg_00512	hypothetical protein N507_2339 [Lacticaseibacillus rhamnosus DSM 14870]	5.557	2.47424	4.49e-06	yes	up	novel_gene	unknown	882.017	236.65	GO:0005737;GO:0003676;GO:0003677	CC:cytoplasm;MF:nucleic acid binding;MF:DNA binding;	K03704	cspA	------	------
ctg_01997	ctg_01997	hypothetical protein	0.372	-1.42708	4.49e-06	yes	down	ref_gene	mRNA	285.95	456.463	------	------	------	------	------	------
ctg_02310	ctg_02310	acyl carrier protein	2.705	1.43536	4.46e-06	yes	up	ref_gene	mRNA	2435.26	1000.74	GO:0005737;GO:0000036	CC:cytoplasm;MF:ACP phosphopantetheine attachment site binding involved in fatty acid biosynthetic process;	K02078	acpP	map00998	Biosynthesis of various antibiotics
ctg_01178	ctg_01178	hypothetical protein	0.272	-1.87744	4.42e-08	yes	down	sRNA	unknown	318.21	1266.44	------	------	------	------	------	------
ctg_01398	ctg_01398	putative HTH-type transcriptional regulator	0.309	-1.6932	4.38e-05	yes	down	ref_gene	mRNA	454.657	752.917	GO:0005886;GO:0046872;GO:0016887;GO:0005524;GO:0019829	CC:plasma membrane;MF:metal ion binding;MF:ATPase activity;MF:ATP binding;MF:cation-transporting ATPase activity;	------	------	------	------
ctg_01358	ctg_01358	Putative lipid kinase YtlR	0.315	-1.66436	4.37e-06	yes	down	ref_gene	mRNA	300.987	490.127	GO:0005507;GO:0016491	MF:copper ion binding;MF:oxidoreductase activity;	------	------	------	------
ctg_03087	ctg_03087	HTH-type transcriptional regulator MurR	0.216	-2.21176	4.37e-06	yes	down	ref_gene	mRNA	57.9633	139.143	------	------	------	------	------	------
ctg_02918	ctg_02918	GntR family transcriptional regulator	0.445	-1.16712	4.34e-05	yes	down	ref_gene	mRNA	19.6967	24.8933	GO:0006351;GO:0003700;GO:0003677	BP:transcription, DNA-templated;MF:transcription factor activity, sequence-specific DNA binding;MF:DNA binding;	K03492	gmuR	------	------
ctg_02199	tyrS	tyrosine--tRNA ligase	3.601	1.84842	4.33e-06	yes	up	ref_gene	mRNA	56.25	8.27667	GO:0006437;GO:0005737;GO:0004831;GO:0003723;GO:0005524	BP:tyrosyl-tRNA aminoacylation;CC:cytoplasm;MF:tyrosine-tRNA ligase activity;MF:RNA binding;MF:ATP binding;	K01866	tyrS	map00970	Aminoacyl-tRNA biosynthesis
ctg_00959	ctg_00959	ABC transporter permease	0.373	-1.42374	4.3e-06	yes	down	ref_gene	mRNA	36.3833	52.6833	GO:0043190;GO:0140359	CC:ATP-binding cassett;MF:ABC-type transmembrane transporter activity;	K01992	------	------	------
ctg_01226	ctg_01226	MetQ/NlpA family ABC transporter substrate-binding protein	2.509	1.32688	4.28e-05	yes	up	ref_gene	mRNA	344.483	72.42	GO:0016020	CC:membrane;	K02073	metQ	map02010	ABC transporters
ctg_01238	ctg_01238	hypothetical protein	2.826	1.49882	4.27e-06	yes	up	ref_gene	mRNA	152.07	37	GO:0016020	CC:membrane;	------	------	------	------
ctg_02081	ctg_02081	hypothetical protein	0.322	-1.63612	4.26e-07	yes	down	ref_gene	mRNA	399.423	789.2	------	------	------	------	------	------
ctg_01666	grpE	nucleotide exchange factor GrpE	0.402	-1.31306	4.25e-06	yes	down	ref_gene	mRNA	88.6	125.617	GO:0006457;GO:0005737;GO:0051087;GO:0000774;GO:0042803	BP:protein folding;CC:cytoplasm;MF:chaperone binding;MF:adenyl-nucleotide exchange factor activity;MF:protein homodimerization activity;	K03687	------	------	------
ctg_01894	purK	5-(carboxyamino)imidazole ribonucleotide synthase	0.016	-5.93282	4.22e-06	yes	down	ref_gene	mRNA	2.86333	96.0767	GO:0006189;GO:0046872;GO:0034028;GO:0005524;GO:0004638	BP:'de novo' IMP biosynthetic process;MF:metal ion binding;MF:5;MF:ATP binding;MF:phosphoribosylaminoimidazole carboxylase activity;	K01589	purK	map00230	Purine metabolism
ctg_01518	ctg_01518	hypothetical protein	8.012	3.00212	4.17e-05	yes	up	ref_gene	mRNA	13.9167	0.906667	------	------	------	------	------	------
ctg_01757	folD	bifunctional methylenetetrahydrofolate dehydrogenase/methenyltetrahydrofolate cyclohydrolase FolD	2.057	1.04087	4.16e-05	yes	up	ref_gene	mRNA	36.56	9.47667	GO:0035999;GO:0006164;GO:0000105;GO:0009086;GO:0004477;GO:0004488	BP:tetrahydrofolate interconversion;BP:purine nucleotide biosynthetic process;BP:histidine biosynthetic process;BP:methionine biosynthetic process;MF:methenyltetrahydrofolate cyclohydrolase activity;MF:methylenetetrahydrofolate dehydrogenas;	K01491	folD	map00720;map00670	Carbon fixation pathways in prokaryotes;One carbon pool by folate
ctg_03120	ctg_03120	trypsin-like peptidase domain-containing protein	0.398	-1.32756	4.14e-07	yes	down	ref_gene	mRNA	131.177	174.383	GO:0006508;GO:0005886;GO:0004252	BP:proteolysis;CC:plasma membrane;MF:serine-type endopeptidase activity;	K04771	degP	map02020;map01503	Cationic antimicrobial peptide (CAMP) resistance
ctg_01640	ctg_01640	DNA-3-methyladenine glycosylase	3.773	1.91586	4.11e-05	yes	up	ref_gene	mRNA	71.1567	11.0667	GO:0006284;GO:0003905;GO:0003677	BP:base-excision repair;MF:alkylbase DNA N-glycosylase activity;MF:DNA binding;	K03652	------	map03410	Base excision repair
ctg_02568	ctg_02568	hypothetical protein	0.246	-2.02448	4.1e-08	yes	down	ref_gene	mRNA	78.9633	165.527	GO:0007155;GO:0016020;GO:0005576;GO:0005518	BP:cell adhesion;CC:membrane;CC:extracellular region;MF:collagen binding;	------	------	------	------
ctg_03217	ctg_03217	hypothetical protein	0.192	-2.3795	4.08e-08	yes	down	ref_gene	mRNA	808.557	2624.31	------	------	------	------	------	------
ctg_00550	glpO	type 1 glycerol-3-phosphate oxidase	7.589	2.92394	4.08e-07	yes	up	ref_gene	mRNA	74.8	5.18	GO:0006072;GO:0006071;GO:0009331;GO:0004369;GO:0004368	BP:glycerol-3-phosphate metabolic process;BP:glycerol metabolic process;CC:glycerol-3-phosphate dehydrogenase complex;MF:glycerol-3-phosphate oxidase activity;MF:glycerol-3-phosphate dehydrogenase activity;	K00105	------	map00564	Glycerophospholipid metabolism
ctg_03127	ctg_03127	ABC transporter substrate-binding protein/permease	0.08	-3.64801	4.07e-07	yes	down	ref_gene	mRNA	13.14	84.45	GO:0071705;GO:0043190;GO:0022857	BP:nitrogen compound transport;CC:ATP-binding cassett;MF:transmembrane transporter activity;	K17077	artQ	map02010	ABC transporters
ctg_01712	rpsP	30S ribosomal protein S16	2.238	1.16213	4.04e-06	yes	up	ref_gene	mRNA	1097.91	477.917	GO:0006412;GO:0005737;GO:1990904;GO:0005840;GO:0003735	BP:translation;CC:cytoplasm;CC:ribonucleoprotein complex;CC:ribosome;MF:structural constituent of ribosome;	K02959	rpsP	map03010	Ribosome
ctg_03160	ctg_03160	amino acid ABC transporter ATP-binding protein	0.263	-1.92806	4.01e-06	yes	down	ref_gene	mRNA	42.5233	88.5167	GO:0015424;GO:0016887;GO:0005524	MF:amino acid-transporting ATPase activity;MF:ATPase activity;MF:ATP binding;	K17076	lysY	map02010	ABC transporters
ctg_00688	ctg_00688	hypothetical protein	0.309	-1.69484	4.01e-05	yes	down	ref_gene	mRNA	2361.73	9275.88	------	------	------	------	------	------
ctg_01957	nagA	N-acetylglucosamine-6-phosphate deacetylase	0.156	-2.68081	3.97e-09	yes	down	ref_gene	mRNA	119.673	405.547	GO:0006044;GO:0005975;GO:0046872;GO:0047419;GO:0008448	BP:N-acetylglucosamine metabolic process;BP:carbohydrate metabolic process;MF:metal ion binding;MF:N-acetylgalactosamine-6-phosphate deacetylase activity;MF:N-acetylglucosamine-6-phosphate deacetylase activity;	K01443	nagA	map00520	Amino sugar and nucleotide sugar metabolism
ctg_02348	ctg_02348	homoserine dehydrogenase	0.311	-1.68564	3.95e-07	yes	down	ref_gene	mRNA	20.25	34.4033	GO:0009097;GO:0009086;GO:0009088;GO:0050661;GO:0004412	BP:isoleucine biosynthetic process;BP:methionine biosynthetic process;BP:threonine biosynthetic process;MF:NADP binding;MF:homoserine dehydrogenase activity;	K00003	hom	map00270;map00300;map00260	Cysteine and methionine metabolism;Lysine biosynthesis;Glycine, serine and threonine metabolism
ctg_03353	ctg_03353	glycosyltransferase	0.454	-1.13982	3.94e-06	yes	down	ref_gene	mRNA	182.15	208.61	GO:0016757	MF:transferase activity, transferring glycosyl groups;	K00712	tagE	map00552	Teichoic acid biosynthesis
ctg_01238	ctg_01238	hypothetical protein	2.858	1.51507	3.9e-05	yes	up	sRNA	unknown	1675.93	0	------	------	------	------	------	------
ctg_02440	groL	chaperonin GroEL	0.425	-1.23366	3.89e-06	yes	down	ref_gene	mRNA	822.707	1012.28	GO:0042026;GO:0005737;GO:0016853;GO:0051082;GO:0140662;GO:0005524	BP:protein refolding;CC:cytoplasm;MF:isomerase activity;MF:unfolded protein binding;MF:old GO;MF:ATP binding;	K04077	groEL	map05152;map04940;map05134;map04212;map03018;map05417	Tuberculosis;Type I diabetes mellitus;Legionellosis;Longevity regulating pathway - worm;RNA degradation;Lipid and atherosclerosis
ctg_02568	ctg_02568	hypothetical protein	2.849	1.51054	3.87e-07	yes	up	ref_gene	mRNA	73.1133	14.1	GO:0016616	MF:oxidoreductase activity, acting on the CH-OH group of donors, NAD or NADP as acceptor;	------	------	------	------
ctg_02310	acpP	acyl carrier protein	2.233	1.15869	3.84e-05	yes	up	ref_gene	mRNA	1495.04	825.483	GO:0005737;GO:0000036	CC:cytoplasm;MF:ACP phosphopantetheine attachment site binding involved in fatty acid biosynthetic process;	K02078	acpP	map00998	Biosynthesis of various antibiotics
ctg_03060	ctg_03060	hypothetical protein	0.43	-1.21642	3.83e-07	yes	down	ref_gene	mRNA	142.097	178.593	------	------	------	------	------	------
ctg_01610	ctg_01610	diacylglycerol kinase family protein	2.468	1.30329	3.82e-06	yes	up	ref_gene	mRNA	109.71	31.1733	GO:0016310;GO:0008654;GO:0005886;GO:0016301;GO:0005524	BP:phosphorylation;BP:phospholipid biosynthetic process;CC:plasma membrane;MF:kinase activity;MF:ATP binding;	K00887	dgkA	map00550	Peptidoglycan biosynthesis
ctg_01578	ctg_01578	putative protein YpmB	0.472	-1.08178	3.81e-05	yes	down	ref_gene	mRNA	222.547	262.237	------	------	------	------	------	------
ctg_00804	ctg_00804	hypothetical protein	0.487	-1.03716	3.8e-06	yes	down	ref_gene	mRNA	364.723	516.087	------	------	------	------	------	------
ctg_01766	rplU	50S ribosomal protein L21	5.218	2.3835	3.77e-08	yes	up	ref_gene	mRNA	1165.45	175.243	GO:0006412;GO:0005737;GO:0005840;GO:1990904;GO:0019843;GO:0003735	BP:translation;CC:cytoplasm;CC:ribosome;CC:ribonucleoprotein complex;MF:rRNA binding;MF:structural constituent of ribosome;	K02888	rplU	map03010	Ribosome
ctg_00852	pgsA	CDP-diacylglycerol--glycerol-3-phosphate 3-phosphatidyltransferase	0.43	-1.21692	3.77e-06	yes	down	ref_gene	mRNA	335.52	454.277	GO:0006655;GO:0016020;GO:0008444	BP:phosphatidylglycerol biosynthetic process;CC:membrane;MF:CDP-diacylglycerol-glycerol-3-phosphate 3-phosphatidyltransferase activity;	K00995	pgsA	map00564	Glycerophospholipid metabolism
ctg_02081	ctg_02081	hypothetical protein	2.724	1.44568	3.77e-05	yes	up	ref_gene	mRNA	197.387	61.93	GO:0016787	MF:hydrolase activity;	------	------	------	------
ctg_01049	ctg_01049	PTS lactose/cellobiose transporter subunit IIA	0.353	-1.50268	3.76e-05	yes	down	ref_gene	mRNA	222.2	470.213	GO:0009401;GO:0016740;GO:0046872	BP:phosphoenolpyruvate-dependent sugar phosphotransferase system;MF:transferase activity;MF:metal ion binding;	K02759	celC	map02060;map00500	Phosphotransferase system (PTS);Starch and sucrose metabolism
ctg_02570	ctg_02570	hypothetical protein	2.493	1.31801	3.73e-05	yes	up	ref_gene	mRNA	85.7967	17.5433	GO:0016020;GO:0035673	CC:membrane;MF:oligopeptide transmembrane transporter activity;	------	------	------	------
ctg_03124	walK	cell wall metabolism sensor histidine kinase WalK	0.473	-1.08105	3.71e-06	yes	down	ref_gene	mRNA	148.117	162.627	GO:0006355;GO:0016020;GO:0000155	BP:regulation of transcription, DNA-templated;CC:membrane;MF:phosphorelay sensor kinase activity;	K07652	vicK	map02020	Two-component system
ctg_01935	ctg_01935	restriction endonuclease	0.225	-2.15346	3.7e-06	yes	down	ref_gene	mRNA	53.05	140.277	GO:0009307;GO:0016020;GO:0004519;GO:0003677	BP:DNA restriction-modification system;CC:membrane;MF:endonuclease activity;MF:DNA binding;	K07448	mrr	------	------
ctg_02091	ctg_02091	acetyl-CoA carboxylase biotin carboxyl carrier protein subunit	8.975	3.1659	3.67e-08	yes	up	ref_gene	mRNA	86.33	6.32667	------	------	K23351	gcdC	map00362;map00650	Benzoate degradation;Butanoate metabolism
ctg_02733	ctg_02733	redoxin domain-containing protein	0.332	-1.58859	3.61e-06	yes	down	ref_gene	mRNA	2828.11	4940.33	GO:0006979;GO:0005737;GO:0102039	BP:response to oxidative stress;CC:cytoplasm;MF:alkylhydroperoxide reductase activity;	K24119	ahpC	------	------
ctg_00584	ctg_00584	Hsp20/alpha crystallin family protein	0.154	-2.7016	3.58e-05	yes	down	ref_gene	mRNA	258.107	946.687	------	------	K13993	------	map04141	Protein processing in endoplasmic reticulum
ctg_00876	ctg_00876	hypothetical protein	0.377	-1.40755	3.57e-05	yes	down	ref_gene	mRNA	8.73	12.16	GO:0019301;GO:0005737;GO:0008740;GO:0030145	BP:rhamnose catabolic process;CC:cytoplasm;MF:L-rhamnose isomerase activity;MF:manganese ion binding;	K01813	rhaA	map00051	Fructose and mannose metabolism
ctg_03234	rnpA	ribonuclease P protein component	3.18	1.66891	3.54e-05	yes	up	ref_gene	mRNA	231.977	46.55	GO:0001682;GO:0004526;GO:0000049	BP:tRNA 5'-leader removal;MF:ribonuclease P activity;MF:tRNA binding;	K03536	rnpA	------	------
ctg_01962	ctg_01962	hypothetical protein	0.388	-1.36523	3.51e-07	yes	down	ref_gene	mRNA	320.017	462.883	GO:0016020;GO:0008324	CC:membrane;MF:cation transmembrane transporter activity;	------	------	------	------
ctg_01049	ctg_01049	PTS cellobiose transporter subunit IIA	0.042	-4.58983	3.48e-08	yes	down	ref_gene	mRNA	96.4	1697.84	GO:0009401;GO:0016740;GO:0046872	BP:phosphoenolpyruvate-dependent sugar phosphotransferase system;MF:transferase activity;MF:metal ion binding;	K02759	celC	map02060;map00500	Phosphotransferase system (PTS);Starch and sucrose metabolism
ctg_01879	ctg_01879	HAMP domain-containing sensor histidine kinase	2.115	1.0807	3.46e-05	yes	up	ref_gene	mRNA	83.3033	21.0967	GO:0016020;GO:0000155	CC:membrane;MF:phosphorelay sensor kinase activity;	K19081	braS	map02020	Two-component system
ctg_02785	ctg_02785	hypothetical protein	7.542	2.915	3.4e-08	yes	up	ref_gene	mRNA	69.8633	5.83333	------	------	------	------	------	------
ctg_02086	ctg_02086	aldolase/citrate lyase family protein	8.301	3.05328	3.38e-07	yes	up	ref_gene	mRNA	37.94	2.45667	GO:0016829;GO:0046872	MF:lyase activity;MF:metal ion binding;	K01644	citE	map02020	Two-component system
ctg_01893	purC	phosphoribosylaminoimidazolesuccinocarboxamide synthase	0.017	-5.89563	3.38e-06	yes	down	ref_gene	mRNA	3.12667	107.243	GO:0009236;GO:0006189;GO:0004639;GO:0005524	BP:cobalamin biosynthetic process;BP:'de novo' IMP biosynthetic process;MF:phosphoribosylaminoimidazolesuccinocarboxamide synthase activity;MF:ATP binding;	K01923	purC	map00230	Purine metabolism
ctg_01956	ctg_01956	GntR family transcriptional regulator	0.19	-2.39918	3.35e-08	yes	down	ref_gene	mRNA	153.143	450.157	GO:0006351;GO:0003700;GO:0003677	BP:transcription, DNA-templated;MF:transcription factor activity, sequence-specific DNA binding;MF:DNA binding;	K24967	nagR	------	------
ctg_02818	ctg_02818	cation diffusion facilitator family transporter	0.457	-1.1286	3.32e-05	yes	down	ref_gene	mRNA	58.18	70.55	GO:0016020;GO:0008324	CC:membrane;MF:cation transmembrane transporter activity;	K16264	czcD	------	------
ctg_03038	ctg_03038	Sugar phosphatase YidA	0.234	-2.09329	3.31e-05	yes	down	ref_gene	mRNA	8.60333	23.5767	GO:0016020	CC:membrane;	------	------	------	------
ctg_00693	ctg_00693	hypothetical protein	0.487	-1.03661	3.26e-05	yes	down	ref_gene	mRNA	20.1333	22.23	GO:0006355;GO:0003677	BP:regulation of transcription, DNA-templated;MF:DNA binding;	------	------	------	------
ctg_01903	ctg_01903	hypothetical protein	0.362	-1.46464	3.22e-06	yes	down	ref_gene	mRNA	91.73	144.87	------	------	------	------	------	------
ctg_01603	glyQ	glycine--tRNA ligase subunit alpha	2.369	1.24419	3.17e-05	yes	up	ref_gene	mRNA	81.4167	18.84	GO:0006426;GO:0005737;GO:0016740;GO:0004820;GO:0005524	BP:glycyl-tRNA aminoacylation;CC:cytoplasm;MF:transferase activity;MF:glycine-tRNA ligase activity;MF:ATP binding;	K01878	glyQ	map00970	Aminoacyl-tRNA biosynthesis
ctg_02134	ctg_02134	Chromosome partition protein Smc	0.32	-1.64312	3.16e-07	yes	down	ref_gene	mRNA	1110.05	4304.5	------	------	------	------	------	------
ctg_03060	ctg_03060	hypothetical protein	2.454	1.29487	3.14e-05	yes	up	ref_gene	mRNA	202.383	71.9	GO:0004497	MF:monooxygenase activity;	------	------	------	------
ctg_01962	ctg_01962	hypothetical protein	15.237	3.92951	3.05e-05	yes	up	ref_gene	mRNA	157.33	17.7867	------	------	------	------	------	------
ctg_02141	ctg_02141	hypothetical protein	0.402	-1.3148	3.03e-05	yes	down	ref_gene	mRNA	608.047	918.923	GO:0005737	CC:cytoplasm;	------	------	------	------
ctg_03086	murQ	N-acetylmuramic acid 6-phosphate etherase	3.321	1.73141	2.99e-05	yes	up	ref_gene	mRNA	7.59667	1.24667	GO:0005975;GO:0097173;GO:0046348;GO:0097367;GO:0016835	BP:carbohydrate metabolic process;BP:N-acetylmuramic acid catabolic process;BP:amino sugar catabolic process;MF:carbohydrate derivative binding;MF:carbon-oxygen lyase activity;	K07106	murQ	map00520	Amino sugar and nucleotide sugar metabolism
ctg_00293	ctg_00293	Inner membrane transporter YcaM	4.543	2.18373	2.94e-06	yes	up	sRNA	unknown	492.857	110.527	------	------	------	------	------	------
ctg_02933	ctg_02933	hypothetical protein	0.322	-1.63629	2.88e-05	yes	down	ref_gene	mRNA	233.177	519.517	------	------	------	------	------	------
ctg_01207	glyA	serine hydroxymethyltransferase	3.487	1.80186	2.86e-08	yes	up	ref_gene	mRNA	133.463	20.2167	GO:0035999;GO:0019264;GO:0032259;GO:0005737;GO:0004372;GO:0030170;GO:0008168	BP:tetrahydrofolate interconversion;BP:glycine biosynthetic process from serine;BP:methylation;CC:cytoplasm;MF:glycine hydroxymethyltransferase activity;MF:pyridoxal phosphate binding;MF:methyltransferase activity;	K00600	glyA	map00630;map00460;map00680;map00260;map01523;map00670	Glyoxylate and dicarboxylate metabolism;Cyanoamino acid metabolism;Methane metabolism;Glycine, serine and threonine metabolism;Antifolate resistance;One carbon pool by folate
ctg_00549	ctg_00549	MIP/aquaporin family protein	6.639	2.73091	2.85e-07	yes	up	ref_gene	mRNA	30.14	2.53333	GO:0016020;GO:0015267	CC:membrane;MF:channel activity;	K02440	------	------	------
ctg_01696	ctg_01696	hypothetical protein	0.346	-1.53264	2.85e-05	yes	down	ref_gene	mRNA	16.7	25.5633	GO:0003677	MF:DNA binding;	------	------	------	------
ctg_02134	ctg_02134	Chromosome partition protein Smc	7.603	2.92652	2.84e-05	yes	up	ref_gene	mRNA	15.1267	1.58	GO:0016020	CC:membrane;	------	------	------	------
ctg_00250	ctg_00250	pyruvate oxidase	0.188	-2.40991	2.83e-08	yes	down	ref_gene	mRNA	44.2767	122.823	GO:0003824;GO:0000287;GO:0030976;GO:0047112	MF:catalytic activity;MF:magnesium ion binding;MF:thiamine pyrophosphate binding;MF:pyruvate oxidase activity;	K00158	spxB	map00620	Pyruvate metabolism
ctg_01236	ctg_01236	hypothetical protein	0.033	-4.91985	2.8e-08	yes	down	ref_gene	mRNA	84.4733	1429.44	------	------	------	------	------	------
ctg_03143	ctg_03143	Riboflavin transporter RibZ	0.485	-1.04515	2.77e-05	yes	down	ref_gene	mRNA	185.543	359.077	GO:0016020	CC:membrane;	------	------	------	------
ctg_01547	ctg_01547	formate--tetrahydrofolate ligase	0.343	-1.54532	2.76e-05	yes	down	ref_gene	mRNA	66.0167	101.913	GO:0035999;GO:0004329;GO:0005524	BP:tetrahydrofolate interconversion;MF:formate-tetrahydrofolate ligase activity;MF:ATP binding;	K01938	fhs	map00720;map00670	Carbon fixation pathways in prokaryotes;One carbon pool by folate
ctg_00889	ctg_00889	5'-deoxynucleotidase YfbR	0.259	-1.94731	2.73e-07	yes	down	ref_gene	mRNA	100.123	212.46	------	------	------	------	------	------
ctg_02088	citC	[citrate (pro-3S)-lyase] ligase	7.033	2.81418	2.69e-08	yes	up	ref_gene	mRNA	76.2367	5.85333	GO:0009058;GO:0008771;GO:0016829;GO:0016747;GO:0005524	BP:biosynthetic process;MF:[citrat;MF:lyase activity;MF:transferase activity, transferring acyl groups other than amino-acyl groups;MF:ATP binding;	K01910	citC	map02020	Two-component system
ctg_01904	ctg_01904	ATP-dependent Clp protease ATP-binding subunit	0.251	-1.99445	2.66e-06	yes	down	ref_gene	mRNA	216.68	442.997	------	------	K03697	clpE	------	------
ctg_01359	ctg_01359	MBL fold metallo-hydrolase	2.91	1.54106	2.56e-05	yes	up	ref_gene	mRNA	276.9	51.1367	GO:0004527;GO:0003723	MF:exonuclease activity;MF:RNA binding;	K12574	rnj	map03018	RNA degradation
ctg_01885	purH	bifunctional phosphoribosylaminoimidazolecarboxamide formyltransferase/IMP cyclohydrolase	0.011	-6.48201	2.54e-10	yes	down	ref_gene	mRNA	5.34333	247.567	GO:0006189;GO:0003937;GO:0004643	BP:'de novo' IMP biosynthetic process;MF:IMP cyclohydrolase activity;MF:phosphoribosylaminoimidazolecarboxamide formyltransferase activity;	K00602	purH	map01523;map00230;map00670	Antifolate resistance;Purine metabolism;One carbon pool by folate
ctg_03245	ssb	single-stranded DNA-binding protein	2.334	1.22301	2.54e-07	yes	up	ref_gene	mRNA	1095.46	273.083	GO:0006310;GO:0006260;GO:0006281;GO:0003697	BP:DNA recombination;BP:DNA replication;BP:DNA repair;MF:single-stranded DNA binding;	K03111	ssb	map03430;map03440;map03030	Mismatch repair;Homologous recombination;DNA replication
ctg_00878	ctg_00878	phage holin family protein	0.329	-1.60445	2.54e-06	yes	down	ref_gene	mRNA	63.4	155.33	GO:0016020	CC:membrane;	K08972	------	------	------
ctg_03472	ctg_03472	hypothetical protein	0.136	-2.87525	2.5e-07	yes	down	ref_gene	mRNA	23.94	144.163	GO:0016020	CC:membrane;	------	------	------	------
ctg_01360	ctg_01360	hypothetical protein	0.421	-1.247	2.48e-07	yes	down	ref_gene	mRNA	265.503	406.903	GO:0016020	CC:membrane;	------	------	------	------
ctg_01618	ctg_01618	hypothetical protein	0.414	-1.27341	2.48e-06	yes	down	ref_gene	mRNA	59.7867	80.5133	GO:0016020	CC:membrane;	------	------	------	------
ctg_02214	ctg_02214	hypothetical protein	0.247	-2.01921	2.46e-08	yes	down	ref_gene	mRNA	184.923	481.097	GO:0016020	CC:membrane;	------	------	------	------
ctg_03186	ctg_03186	D-inositol-3-phosphate glycosyltransferase	0.347	-1.52622	2.46e-05	yes	down	ref_gene	mRNA	16.4433	32.9833	GO:0016020	CC:membrane;	------	------	------	------
ctg_00025	ctg_00025	ABC transporter substrate-binding protein	0.313	-1.67699	2.44e-06	yes	down	ref_gene	mRNA	57.92	97.2233	------	------	K02027	------	------	------
ctg_01940	ctg_01940	hypothetical protein	0.39	-1.35701	2.44e-06	yes	down	ref_gene	mRNA	18.8067	28.2067	GO:0016020	CC:membrane;	------	------	------	------
ctg_03246	rpsR	30S ribosomal protein S18	2.196	1.13513	2.44e-05	yes	up	ref_gene	mRNA	1786.87	892.847	GO:0006412;GO:0005840;GO:1990904;GO:0003735;GO:0019843	BP:translation;CC:ribosome;CC:ribonucleoprotein complex;MF:structural constituent of ribosome;MF:rRNA binding;	K02963	rpsR	map03010	Ribosome
ctg_01227	ctg_01227	ATP-binding cassette domain-containing protein	2.013	1.00929	2.44e-05	yes	up	ref_gene	mRNA	119.737	31.71	GO:0005886;GO:0033232;GO:0016887;GO:0005524	CC:plasma membrane;MF:D-methionine-transporting ATPase activity;MF:ATPase activity;MF:ATP binding;	K02071	metN	map02010	ABC transporters
ctg_01088	ctg_01088	glycosyltransferase family 2 protein	0.495	-1.01328	2.44e-05	yes	down	ref_gene	mRNA	65.5	71.6567	GO:0016020;GO:0016740	CC:membrane;MF:transferase activity;	K12999	rgpI	------	------
ctg_01665	dnaK	molecular chaperone DnaK	0.395	-1.34174	2.4e-06	yes	down	ref_gene	mRNA	205.027	269.74	GO:0140662;GO:0051082;GO:0005524	old GO;MF:unfolded protein binding;MF:ATP binding;	K04043	dnaK	map03018;map05152;map04212	RNA degradation;Tuberculosis;Longevity regulating pathway - worm
ctg_01095	ctg_01095	Exo-glucosaminidase LytG	0.458	-1.12616	2.38e-05	yes	down	ref_gene	mRNA	136.47	172.247	GO:0016020	CC:membrane;	------	------	------	------
ctg_02917	ctg_02917	PTS transporter subunit EIIC	3.205	1.68019	2.37e-05	yes	up	ref_gene	mRNA	5.82667	0.95	GO:0009401;GO:0005886;GO:0008982	BP:phosphoenolpyruvate-dependent sugar phosphotransferase system;CC:plasma membrane;MF:protein-;	K02761	celB	map02060;map00500	Phosphotransferase system (PTS);Starch and sucrose metabolism
ctg_01594	ctg_01594	hypothetical protein	0.429	-1.21997	2.34e-05	yes	down	ref_gene	mRNA	58.3333	71.7733	GO:0016020	CC:membrane;	------	------	------	------
ctg_03125	yycF	response regulator YycF	0.36	-1.47434	2.3e-06	yes	down	ref_gene	mRNA	366.307	570.037	GO:0000160;GO:0006355;GO:0003677	BP:phosphorelay signal transduction system;BP:regulation of transcription, DNA-templated;MF:DNA binding;	K07668	vicR	map02020	Two-component system
ctg_01704	ctg_01704	hypothetical protein	0.4	-1.32153	2.29e-07	yes	down	ref_gene	mRNA	105.573	139.64	------	------	------	------	------	------
ctg_00889	ctg_00889	5'-deoxynucleotidase YfbR	5.473	2.45231	2.27e-05	yes	up	ref_gene	mRNA	9.62333	1.19333	------	------	------	------	------	------
ctg_03410	ctg_03410	NCS2 family permease	0.055	-4.19011	2.25e-05	yes	down	ref_gene	mRNA	8.29	82.05	GO:1904823;GO:0005886;GO:0015205	BP:purine nucleobase transmembrane transport;CC:plasma membrane;MF:nucleobase transmembrane transporter activity;	K06901	pbuG	------	------
ctg_01060	ctg_01060	Flavodoxin	3.69	1.88376	2.23e-05	yes	up	sRNA	unknown	16172.5	9353.67	------	------	------	------	------	------
ctg_00706	dltB	D-alanyl-lipoteichoic acid biosynthesis protein DltB	0.347	-1.52633	2.23e-05	yes	down	ref_gene	mRNA	77.4433	117.963	GO:0070395;GO:0005886;GO:0016746	BP:lipoteichoic acid biosynthetic process;CC:plasma membrane;MF:transferase activity, transferring acyl groups;	K03739	dltB	map05150;map00552;map02020;map01503	Cationic antimicrobial peptide (CAMP) resistance
ctg_01889	purF	amidophosphoribosyltransferase	0.012	-6.37504	2.22e-11	yes	down	ref_gene	mRNA	2.26667	98.7033	GO:0009113;GO:0006541;GO:0006189;GO:0004044;GO:0000287	BP:purine nucleobase biosynthetic process;BP:glutamine metabolic process;BP:'de novo' IMP biosynthetic process;MF:amidophosphoribosyltransferase activity;MF:magnesium ion binding;	K00764	purF	map00250;map00230	Alanine, aspartate and glutamate metabolism;Purine metabolism
ctg_03128	ctg_03128	argininosuccinate synthase	0.096	-3.37762	2.22e-08	yes	down	ref_gene	mRNA	17.8633	97.5933	GO:0006526;GO:0005737;GO:0004055;GO:0005524	BP:arginine biosynthetic process;CC:cytoplasm;MF:argininosuccinate synthase activity;MF:ATP binding;	K01940	argG	map00220;map00250;map05418	Arginine biosynthesis;Alanine, aspartate and glutamate metabolism;Fluid shear stress and atherosclerosis
ctg_02193	ctg_02193	Fur family transcriptional regulator	0.263	-1.92787	2.22e-07	yes	down	ref_gene	mRNA	169.883	360.507	GO:0003700;GO:0046872	MF:transcription factor activity, sequence-specific DNA binding;MF:metal ion binding;	K02076	zurR	------	------
ctg_03472	ctg_03472	hypothetical protein	7.022	2.81181	2.17e-05	yes	up	novel_gene	unknown	0	0	------	------	------	------	------	------
ctg_01360	ctg_01360	hypothetical protein	2.097	1.06799	2.16e-05	yes	up	ref_gene	mRNA	90.9867	25.6167	GO:0016020	CC:membrane;	------	------	------	------
ctg_02382	ctg_02382	hypothetical protein	11.914	3.5746	2.15e-06	yes	up	sRNA	unknown	1164.92	198.917	------	------	------	------	------	------
ctg_00502	ctg_00502	OFA family MFS transporter	0.168	-2.5732	2.15e-05	yes	down	ref_gene	mRNA	11.1433	35.6433	GO:0005886;GO:0022857	CC:plasma membrane;MF:transmembrane transporter activity;	K08177	oxlT	------	------
ctg_01888	purM	phosphoribosylformylglycinamidine cyclo-ligase	0.01	-6.5986	2.13e-10	yes	down	ref_gene	mRNA	3.89333	200.903	GO:0006189;GO:0005737;GO:0004641;GO:0005524	BP:'de novo' IMP biosynthetic process;CC:cytoplasm;MF:phosphoribosylformylglycinamidine cyclo-ligase activity;MF:ATP binding;	K01933	purM	map00230	Purine metabolism
ctg_01730	ctg_01730	putative protein	35.708	5.15816	2.13e-06	yes	up	sRNA	unknown	2144.53	96.7133	------	------	------	------	------	------
ctg_02785	ctg_02785	hypothetical protein	0.066	-3.91515	2.09e-09	yes	down	ref_gene	mRNA	119.483	978.427	------	------	------	------	------	------
ctg_03145	ctg_03145	Aldo-keto reductase IolS	0.215	-2.22021	2.05e-07	yes	down	ref_gene	mRNA	154.637	411.077	------	------	------	------	------	------
ctg_00231	ctg_00231	hypothetical protein	20.586	4.36362	2.04e-09	yes	up	ref_gene	mRNA	140.63	4.27667	GO:0045892;GO:0016757;GO:0003677	BP:negative regulation of transcription, DNA-templated;MF:transferase activity, transferring glycosyl groups;MF:DNA binding;	------	------	------	------
ctg_01060	ctg_01060	Flavodoxin	2.784	1.47721	1.99e-06	yes	up	ref_gene	mRNA	47.19	9.01333	------	------	------	------	------	------
ctg_02508	secE	preprotein translocase subunit SecE	11.773	3.55744	1.95e-06	yes	up	ref_gene	mRNA	177.887	21.6033	GO:0009306;GO:0006605;GO:0065002;GO:0043952;GO:0005886;GO:0008320	BP:protein secretion;BP:protein targeting;BP:intracellular protein transmembrane transport;BP:protein transport by the Sec complex;CC:plasma membrane;MF:protein transmembrane transporter activity;	K03073	secE	map02024;map03070;map03060	Quorum sensing;Bacterial secretion system;Protein export
ctg_01336	ctg_01336	YggT family protein	2.234	1.1597	1.94e-05	yes	up	ref_gene	mRNA	319.87	135.577	GO:0051301;GO:0016020	BP:cell division;CC:membrane;	K02221	yggT	------	------
ctg_02328	ctg_02328	2%2C3-diphosphoglycerate-dependent phosphoglycerate mutase	0.34	-1.55741	1.93e-06	yes	down	ref_gene	mRNA	185.423	310.677	GO:0006096;GO:0006094;GO:0046538	BP:glycolytic process;BP:gluconeogenesis;MF:2,3-bisphosphoglycerate-dependent phosphoglycerate mutase activity;	K01834	gpmA	map00680;map00010;map05230;map04922;map00260	Methane metabolism;Glycolysis / Gluconeogenesis;Central carbon metabolism in cancer;Glucagon signaling pathway;Glycine, serine and threonine metabolism
ctg_03490	greA	transcription elongation factor GreA	0.379	-1.40076	1.92e-06	yes	down	ref_gene	mRNA	35.8567	54.3333	GO:0032784;GO:0003746;GO:0070063;GO:0003677	BP:regulation of DNA-templated transcription, elongation;MF:translation elongation factor activity;MF:RNA polymerase binding;MF:DNA binding;	K03624	greA	------	------
ctg_02171	ctg_02171	hypothetical protein	0.116	-3.11196	1.9e-05	yes	down	ref_gene	mRNA	154.963	714.38	GO:0016020	CC:membrane;	------	------	------	------
ctg_03511	ctg_03511	hypothetical protein	0.336	-1.57154	1.86e-06	yes	down	ref_gene	mRNA	475.693	1073.42	------	------	------	------	------	------
ctg_02428	ctg_02428	hypothetical protein	0.197	-2.34297	1.85e-06	yes	down	ref_gene	mRNA	56.3167	170.447	GO:0016020	CC:membrane;	------	------	------	------
ctg_01085	ctg_01085	hypothetical protein	0.286	-1.80451	1.79e-05	yes	down	ref_gene	mRNA	191.813	393.267	GO:0032259;GO:0008757	BP:methylation;MF:S-adenosylmethionine-dependent methyltransferase activity;	------	------	------	------
ctg_00775	ctg_00775	Putrescine transporter PotE	0.283	-1.81861	1.78e-06	yes	down	ref_gene	mRNA	142.75	294.333	------	------	------	------	------	------
ctg_02083	citX	citrate lyase holo-[acyl-carrier protein] synthase	4.422	2.14477	1.78e-06	yes	up	ref_gene	mRNA	63.92	8.65333	GO:0051191;GO:0016829;GO:0050519	BP:prosthetic group biosynthetic process;MF:lyase activity;MF:holo-citrate lyase synthase activity;	K05964	citX	map02020	Two-component system
ctg_03168	ctg_03168	PH domain-containing protein	2.204	1.14008	1.77e-05	yes	up	ref_gene	mRNA	15.6033	3.69667	GO:0016020	CC:membrane;	K08981	------	------	------
ctg_03136	ctg_03136	PTS cellobiose transporter subunit IIB	0.061	-4.03283	1.75e-08	yes	down	ref_gene	mRNA	174.03	2449.45	GO:0009401;GO:0016310;GO:0016301;GO:0008982	BP:phosphoenolpyruvate-dependent sugar phosphotransferase system;BP:phosphorylation;MF:kinase activity;MF:protein-;	K02760	celA	map02060;map00500	Phosphotransferase system (PTS);Starch and sucrose metabolism
ctg_01704	ctg_01704	hypothetical protein	3.006	1.58763	1.73e-05	yes	up	ref_gene	mRNA	34.9133	6.85667	GO:0016747	MF:transferase activity, transferring acyl groups other than amino-acyl groups;	------	------	------	------
ctg_02493	ctg_02493	NAD-dependent succinate-semialdehyde dehydrogenase	0.478	-1.06578	1.72e-05	yes	down	ref_gene	mRNA	729.087	795.353	GO:0004030	MF:aldehyde dehydrogenase [NA;	K00135	gabD	map00250;map00310;map00760;map00350;map00650	Alanine, aspartate and glutamate metabolism;Lysine degradation;Nicotinate and nicotinamide metabolism;Tyrosine metabolism;Butanoate metabolism
ctg_00018	ctg_00018	FAD-dependent oxidoreductase	0.244	-2.03654	1.71e-08	yes	down	ref_gene	mRNA	225.76	486.84	GO:0050660;GO:0016491	MF:flavin adenine dinucleotide binding;MF:oxidoreductase activity;	K17869	nox2	------	------
ctg_02882	ctg_02882	hypothetical protein	0.293	-1.77062	1.71e-07	yes	down	ref_gene	mRNA	154.23	299.41	GO:0016020	CC:membrane;	------	------	------	------
ctg_02341	sfsA	DNA/RNA nuclease SfsA	0.305	-1.71372	1.71e-06	yes	down	ref_gene	mRNA	28.1633	49.45	GO:0003677	MF:DNA binding;	K06206	sfsA	------	------
ctg_02568	ctg_02568	hypothetical protein	6.519	2.70461	1.7e-06	yes	up	sRNA	unknown	471.153	122.773	------	------	------	------	------	------
ctg_01711	ctg_01711	KH domain-containing protein	5.112	2.3539	1.69e-08	yes	up	ref_gene	mRNA	327.593	53.4633	GO:0071555;GO:0008360;GO:0009252;GO:0005737;GO:0003723	BP:cell wall organization;BP:regulation of cell shape;BP:peptidoglycan biosynthetic process;CC:cytoplasm;MF:RNA binding;	K06960	------	------	------
ctg_01400	tig	trigger factor	4.036	2.01297	1.69e-05	yes	up	ref_gene	mRNA	1572.43	209.723	GO:0006457;GO:0051301;GO:0015031;GO:0007049;GO:0005737;GO:0003755	BP:protein folding;BP:cell division;BP:protein transport;BP:cell cycle;CC:cytoplasm;MF:peptidyl-prolyl cis-trans isomerase activity;	K03545	tig	------	------
ctg_01566	ctg_01566	hypothetical protein	0.384	-1.37932	1.68e-05	yes	down	ref_gene	mRNA	42.7567	57.22	GO:0005975;GO:0004553	BP:carbohydrate metabolic process;MF:hydrolase activity, hydrolyzing O-glycosyl compounds;	------	------	------	------
ctg_00524	ctg_00524	sodium:proton antiporter	0.383	-1.38644	1.67e-06	yes	down	ref_gene	mRNA	16.7333	22.6167	GO:0016020;GO:0015385	CC:membrane;MF:sodiu;	K24163	nhaK	------	------
ctg_03255	msp1	cell wall hydrolase P75	0.472	-1.08174	1.67e-05	yes	down	ref_gene	mRNA	696.913	764.613	GO:0016787	MF:hydrolase activity;	K21471	cwlO	------	------
ctg_01890	purL	phosphoribosylformylglycinamidine synthase subunit PurL	0.008	-6.91042	1.64e-08	yes	down	ref_gene	mRNA	2.19333	137.943	GO:0006189;GO:0005737;GO:0004642;GO:0000287;GO:0005524	BP:'de novo' IMP biosynthetic process;CC:cytoplasm;MF:phosphoribosylformylglycinamidine synthase activity;MF:magnesium ion binding;MF:ATP binding;	K23269	purL	map00230	Purine metabolism
ctg_03145	ctg_03145	Aldo-keto reductase IolS	3.2	1.67789	1.62e-05	yes	up	ref_gene	mRNA	138.587	45.8933	------	------	------	------	------	------
ctg_03332	dapB	4-hydroxy-tetrahydrodipicolinate reductase	0.428	-1.22535	1.61e-06	yes	down	ref_gene	mRNA	70.9033	92.0667	GO:0019877;GO:0009089;GO:0005737;GO:0050661;GO:0016726;GO:0051287;GO:0008839	BP:diaminopimelate biosynthetic process;BP:lysine biosynthetic process via diaminopimelate;CC:cytoplasm;MF:NADP binding;MF:oxidoreductase activity, acting on CH or CH2 groups, NAD or NADP as acceptor;MF:NAD binding;MF:4-hydroxy-tetrahydrodipicolinate reductase;	K00215	dapB	map00300;map00261	Lysine biosynthesis;Monobactam biosynthesis
ctg_03342	ctg_03342	NUDIX hydrolase	0.285	-1.8097	1.61e-06	yes	down	ref_gene	mRNA	44.61	91.7233	GO:0016787	MF:hydrolase activity;	K03574	mutT	------	------
ctg_01464	ctg_01464	hypothetical protein	0.188	-2.40963	1.6e-06	yes	down	ref_gene	mRNA	9.10333	35.7533	GO:0016020;GO:0016747	CC:membrane;MF:transferase activity, transferring acyl groups other than amino-acyl groups;	------	------	------	------
ctg_02562	ppdK	pyruvate%2C phosphate dikinase	0.15	-2.73931	1.59e-08	yes	down	ref_gene	mRNA	9.4	32.0667	GO:0006090;GO:0016310;GO:0016301;GO:0046872;GO:0005524;GO:0050242	BP:pyruvate metabolic process;BP:phosphorylation;MF:kinase activity;MF:metal ion binding;MF:ATP binding;MF:pyruvate, phosphate dikinase activity;	K01006	ppdK	map00010;map00720;map00620;map00710	Glycolysis / Gluconeogenesis;Carbon fixation pathways in prokaryotes;Pyruvate metabolism;Carbon fixation in photosynthetic organisms
ctg_01344	ctg_01344	TelA-like protein	0.05	-4.3081	1.58e-07	yes	down	ref_gene	mRNA	38.9967	400.157	GO:0009058;GO:0008483;GO:0030170	BP:biosynthetic process;MF:transaminase activity;MF:pyridoxal phosphate binding;	K05825	------	map00300	Lysine biosynthesis
ctg_03244	rpsF	30S ribosomal protein S6	2.801	1.48597	1.53e-07	yes	up	ref_gene	mRNA	1224.47	360.56	GO:0006412;GO:1990904;GO:0005840;GO:0003735;GO:0019843	BP:translation;CC:ribonucleoprotein complex;CC:ribosome;MF:structural constituent of ribosome;MF:rRNA binding;	K02990	rpsF	map03010	Ribosome
ctg_03217	ctg_03217	hypothetical protein	14	3.8074	1.52e-07	yes	up	sRNA	unknown	569.887	60.9167	------	------	------	------	------	------
ctg_00378	ctg_00378	transposase	4.215	2.07548	1.52e-07	yes	up	ref_gene	mRNA	469.407	59.9967	------	------	K07486	------	------	------
ctg_03176	ctg_03176	amino acid ABC transporter substrate-binding protein/permease	2.343	1.22864	1.51e-05	yes	up	ref_gene	mRNA	62.0533	13.7467	GO:0071705;GO:0043190;GO:0015276	BP:nitrogen compound transport;CC:ATP-binding cassett;MF:ligand-gated ion channel activity;	K10036	glnH	map02010	ABC transporters
ctg_00295	ctg_00295	DUF1440 domain-containing protein	0.319	-1.64612	1.49e-06	yes	down	ref_gene	mRNA	78.51	143.1	GO:0016020	CC:membrane;	K08996	yagU	------	------
ctg_00708	dltD	D-alanyl-lipoteichoic acid biosynthesis protein DltD	0.474	-1.07754	1.49e-06	yes	down	ref_gene	mRNA	75.8933	85.38	GO:0070395;GO:0005886	BP:lipoteichoic acid biosynthetic process;CC:plasma membrane;	K03740	dltD	map05150;map00552;map02020;map01503	Cationic antimicrobial peptide (CAMP) resistance
ctg_03192	ctg_03192	hypothetical protein	0.445	-1.16809	1.48e-06	yes	down	ref_gene	mRNA	64.0933	80.27	------	------	------	------	------	------
ctg_00737	ctg_00737	hypothetical protein	0.446	-1.16433	1.48e-05	yes	down	ref_gene	mRNA	4.99	5.90333	GO:0016020;GO:0022857	CC:membrane;MF:transmembrane transporter activity;	------	------	------	------
ctg_01838	ctg_01838	Bax inhibitor-1/YccA family protein	0.367	-1.44787	1.47e-05	yes	down	ref_gene	mRNA	135.26	204.563	GO:0016020	CC:membrane;	K06890	------	------	------
ctg_01667	hrcA	heat-inducible transcriptional repressor HrcA	0.396	-1.33774	1.47e-05	yes	down	ref_gene	mRNA	133.04	180.033	GO:0045892;GO:0003700;GO:0003677	BP:negative regulation of transcription, DNA-templated;MF:transcription factor activity, sequence-specific DNA binding;MF:DNA binding;	K03705	hrcA	------	------
ctg_02090	ctg_02090	sodium ion-translocating decarboxylase subunit beta	8.136	3.02436	1.45e-09	yes	up	ref_gene	mRNA	90.46	5.90667	GO:0006814;GO:0005886;GO:0018801	BP:sodium ion transport;CC:plasma membrane;MF:glutaconyl-CoA decarboxylase activity;	K20509	madB	map00362;map00620;map00650	Benzoate degradation;Pyruvate metabolism;Butanoate metabolism
ctg_02917	celB	PTS cellobiose transporter subunit IIC	0.031	-4.99793	1.44e-08	yes	down	ref_gene	mRNA	110.017	1818.15	GO:0009401;GO:0005886;GO:0008982	BP:phosphoenolpyruvate-dependent sugar phosphotransferase system;CC:plasma membrane;MF:protein-;	K02761	celB	map02060;map00500	Phosphotransferase system (PTS);Starch and sucrose metabolism
ctg_02000	clpP	ATP-dependent Clp endopeptidase proteolytic subunit ClpP	0.317	-1.65847	1.44e-06	yes	down	ref_gene	mRNA	982.843	1791.51	GO:0006508;GO:0005737;GO:0004176;GO:0004252	BP:proteolysis;CC:cytoplasm;MF:ATP-dependent peptidase activity;MF:serine-type endopeptidase activity;	K01358	clpP	map04212;map04112	Longevity regulating pathway - worm;Cell cycle - Caulobacter
ctg_00235	ctg_00235	oleate hydratase	0.425	-1.23568	1.44e-06	yes	down	ref_gene	mRNA	35.5767	43.36	GO:0006631;GO:0050151;GO:0016853;GO:0071949	BP:fatty acid metabolic process;MF:oleate hydratase activity;MF:isomerase activity;MF:FAD binding;	K10254	ohyA	------	------
ctg_00240	dhaK	dihydroxyacetone kinase subunit DhaK	0.277	-1.85438	1.44e-05	yes	down	ref_gene	mRNA	401.83	766.83	GO:0006071;GO:0016310;GO:0004371;GO:0047324	BP:glycerol metabolic process;BP:phosphorylation;MF:glycerone kinase activity;MF:phosphoenolpyruvate-glycerone phosphotransferase activity;	K05878	dhaK	map00561	Glycerolipid metabolism
ctg_01887	purN	phosphoribosylglycinamide formyltransferase	0.011	-6.5489	1.42e-09	yes	down	ref_gene	mRNA	6.29333	344.61	GO:0006189;GO:0004644	BP:'de novo' IMP biosynthetic process;MF:phosphoribosylglycinamide formyltransferase activity;	K11175	purN	map00230;map00670	Purine metabolism;One carbon pool by folate
ctg_00505	ctg_00505	PTS glucose transporter subunit IIABC	0.402	-1.31336	1.41e-05	yes	down	ref_gene	mRNA	18.4	23.45	GO:0009401;GO:0016310;GO:0005886;GO:0016301;GO:0008982	BP:phosphoenolpyruvate-dependent sugar phosphotransferase system;BP:phosphorylation;CC:plasma membrane;MF:kinase activity;MF:protein-;	K02757	bglF	map02060	Phosphotransferase system (PTS)
ctg_02693	ctg_02693	hypothetical protein	0.12	-3.06055	1.4e-05	yes	down	sRNA	unknown	5.44	34.5633	------	------	------	------	------	------
ctg_01896	purE	5-(carboxyamino)imidazole ribonucleotide mutase	0.025	-5.30098	1.4e-05	yes	down	ref_gene	mRNA	3.14	80.62	GO:0006189;GO:0034023;GO:0016829	BP:'de novo' IMP biosynthetic process;MF:5;MF:lyase activity;	K01588	purE	map00230	Purine metabolism
ctg_00844	ctg_00844	hypothetical protein	0.236	-2.08133	1.38e-06	yes	down	ref_gene	mRNA	25838.1	156369	------	------	------	------	------	------
ctg_02860	trpS	tryptophan--tRNA ligase	2.197	1.13575	1.38e-05	yes	up	ref_gene	mRNA	137.39	33.2267	GO:0006436;GO:0004830;GO:0005524	BP:tryptophanyl-tRNA aminoacylation;MF:tryptophan-tRNA ligase activity;MF:ATP binding;	K01867	trpS	map00970	Aminoacyl-tRNA biosynthesis
ctg_01638	prmA	50S ribosomal protein L11 methyltransferase	2.912	1.54209	1.38e-05	yes	up	ref_gene	mRNA	56.0667	10.4767	GO:0032259;GO:0005737;GO:0005840;GO:0008757;GO:0042054	BP:methylation;CC:cytoplasm;CC:ribosome;MF:S-adenosylmethionine-dependent methyltransferase activity;MF:histone methyltransferase activity;	K02687	prmA	------	------
ctg_02308	ctg_02308	ACP S-malonyltransferase	2.117	1.08188	1.36e-05	yes	up	ref_gene	mRNA	248.173	63.4633	GO:0004314	MF:[acyl-carrier-protein] S-malonyltransferase activity;	K00645	fabD	map00061;map00333	Fatty acid biosynthesis;Prodigiosin biosynthesis
ctg_00293	ctg_00293	Inner membrane transporter YcaM	2.605	1.38125	1.34e-06	yes	up	ref_gene	mRNA	838.57	349.357	GO:0006355	BP:regulation of transcription, DNA-templated;	------	------	------	------
ctg_00936	ctg_00936	Sugar phosphatase YidA	0.361	-1.47128	1.33e-06	yes	down	ref_gene	mRNA	375.673	560.967	GO:0016020;GO:0003677	CC:membrane;MF:DNA binding;	------	------	------	------
ctg_02092	ctg_02092	hypothetical protein	0.481	-1.05517	1.29e-05	yes	down	ref_gene	mRNA	32.34	37.7567	------	------	------	------	------	------
ctg_03411	ctg_03411	DsrE family protein	0.285	-1.81242	1.28e-06	yes	down	ref_gene	mRNA	65.57	194.893	------	------	K09004	------	------	------
ctg_03090	ctg_03090	PTS system mannose/fructose/sorbose family transporter subunit IID	0.439	-1.18619	1.28e-05	yes	down	ref_gene	mRNA	2438.57	3001.07	GO:0009401;GO:0005886	BP:phosphoenolpyruvate-dependent sugar phosphotransferase system;CC:plasma membrane;	K02796	manZ	map00520;map02060;map00051	Phosphotransferase system (PTS);Fructose and mannose metabolism
ctg_01345	ctg_01345	hypothetical protein	0.422	-1.24316	1.25e-06	yes	down	ref_gene	mRNA	1101.82	1552.3	GO:0006541;GO:0008152;GO:0006508;GO:0016798;GO:0016740;GO:0008233	BP:glutamine metabolic process;BP:metabolic process;BP:proteolysis;MF:hydrolase activity, acting on glycosyl bonds;MF:transferase activity;MF:peptidase activity;	K05520	yhbO	------	------
ctg_00518	ctg_00518	putative sugar epimerase YhfK	0.098	-3.34998	1.24e-07	yes	down	ref_gene	mRNA	67.7233	400.007	------	------	------	------	------	------
ctg_00850	ctg_00850	rhamnulose-1-phosphate aldolase	0.398	-1.32865	1.24e-05	yes	down	ref_gene	mRNA	5.18333	7.11667	GO:0019301;GO:0005737;GO:0046872;GO:0008994	BP:rhamnose catabolic process;CC:cytoplasm;MF:metal ion binding;MF:rhamnulose-1-phosphate aldolase activity;	K01629	rhaD	map00040;map00051	Pentose and glucuronate interconversions;Fructose and mannose metabolism
ctg_03215	nagB	glucosamine-6-phosphate deaminase	0.025	-5.31461	1.23e-09	yes	down	ref_gene	mRNA	70.1733	1556.55	GO:0006044;GO:0019262;GO:0005975;GO:0016853;GO:0004342	BP:N-acetylglucosamine metabolic process;BP:N-acetylneuraminate catabolic process;BP:carbohydrate metabolic process;MF:isomerase activity;MF:glucosamine-6-phosphate deaminase activity;	K02564	nagB	map00520	Amino sugar and nucleotide sugar metabolism
ctg_01883	purD	phosphoribosylamine--glycine ligase	0.011	-6.50744	1.23e-08	yes	down	ref_gene	mRNA	3.76	179.613	GO:0009113;GO:0006189;GO:0046872;GO:0004637;GO:0005524	BP:purine nucleobase biosynthetic process;BP:'de novo' IMP biosynthetic process;MF:metal ion binding;MF:phosphoribosylamine-glycine ligase activity;MF:ATP binding;	K01945	purD	map00230	Purine metabolism
ctg_02350	ctg_02350	flotillin family protein	2.598	1.37753	1.23e-07	yes	up	ref_gene	mRNA	63.5167	12.78	GO:0006508;GO:0016020;GO:0008233	BP:proteolysis;CC:membrane;MF:peptidase activity;	K07192	------	map04910	Insulin signaling pathway
ctg_02449	ctg_02449	redox-sensing transcriptional repressor Rex	0.144	-2.79607	1.21e-05	yes	down	ref_gene	mRNA	30.5467	116.243	GO:0051775;GO:0045892;GO:0005737;GO:0003700;GO:0003677	BP:response to redox state;BP:negative regulation of transcription, DNA-templated;CC:cytoplasm;MF:transcription factor activity, sequence-specific DNA binding;MF:DNA binding;	K01926	rex	------	------
ctg_02359	asnB	asparagine synthase (glutamine-hydrolyzing)	0.22	-2.18262	1.16e-05	yes	down	ref_gene	mRNA	3620.4	8468.51	GO:0006529;GO:0006541;GO:0005524;GO:0004066	BP:asparagine biosynthetic process;BP:glutamine metabolic process;MF:ATP binding;MF:asparagine synthas;	K01953	asnB	map00250	Alanine, aspartate and glutamate metabolism
ctg_03217	ctg_03217	hypothetical protein	3.906	1.96556	1.15e-07	yes	up	ref_gene	mRNA	531.77	151.68	------	------	------	------	------	------
ctg_00967	ctg_00967	Transcriptional regulatory protein PmpR	0.468	-1.09498	1.15e-05	yes	down	ref_gene	mRNA	335.243	423.157	GO:0016020	CC:membrane;	------	------	------	------
ctg_03532	ctg_03532	hypothetical protein	0.389	-1.36352	1.15e-05	yes	down	ref_gene	mRNA	125.453	228.857	------	------	------	------	------	------
ctg_03339	ctg_03339	aspartate kinase	0.266	-1.90909	1.12e-07	yes	down	ref_gene	mRNA	10.5233	20.8833	GO:0016310;GO:0009089;GO:0009088;GO:0004072	BP:phosphorylation;BP:lysine biosynthetic process via diaminopimelate;BP:threonine biosynthetic process;MF:aspartate kinase activity;	K00928	lysC	map00270;map00300;map00260;map00261	Cysteine and methionine metabolism;Lysine biosynthesis;Glycine, serine and threonine metabolism;Monobactam biosynthesis
ctg_02882	ctg_02882	hypothetical protein	3.002	1.58607	1.12e-05	yes	up	ref_gene	mRNA	9.99	1.82333	GO:0016787	MF:hydrolase activity;	------	------	------	------
ctg_01568	ctg_01568	Cell cycle protein GpsB	0.327	-1.61095	1.11e-06	yes	down	ref_gene	mRNA	30.58	47.2133	GO:0016020	CC:membrane;	------	------	------	------
ctg_02441	groES	co-chaperone GroES	0.495	-1.01474	1.1e-05	yes	down	ref_gene	mRNA	1091.11	1660.32	GO:0005737;GO:0044183;GO:0005524	CC:cytoplasm;MF:protein binding involved in protein folding;MF:ATP binding;	K04078	groES	------	------
ctg_03494	ctg_03494	Glyoxal reductase	0.318	-1.65164	1.07e-06	yes	down	ref_gene	mRNA	175.54	361.71	------	------	------	------	------	------
ctg_03127	ctg_03127	ABC transporter substrate-binding protein/permease	0.257	-1.9585	1.06e-06	yes	down	ref_gene	mRNA	17.1867	35.5333	GO:0071705;GO:0043190;GO:0022857	BP:nitrogen compound transport;CC:ATP-binding cassett;MF:transmembrane transporter activity;	K17077	artQ	map02010	ABC transporters
ctg_03149	ctg_03149	mannose/fructose/sorbose PTS transporter subunit IIA	0.449	-1.15406	1.06e-05	yes	down	ref_gene	mRNA	3488.96	4149.12	GO:0016310;GO:0009401;GO:0005737;GO:0005886;GO:0008982;GO:0016301	BP:phosphorylation;BP:phosphoenolpyruvate-dependent sugar phosphotransferase system;CC:cytoplasm;CC:plasma membrane;MF:protein-;MF:kinase activity;	K02794	manX	map00520;map02060;map00051	Phosphotransferase system (PTS);Fructose and mannose metabolism
ctg_03255	ctg_03255	cell wall hydrolase P40	17.081	4.09434	1.05e-08	yes	up	ref_gene	mRNA	383.81	12.0867	------	------	K21471	cwlO	------	------
ctg_00296	ctg_00296	HTH-type transcriptional regulator GltC	0.163	-2.61431	1.03e-07	yes	down	ref_gene	mRNA	6.42333	20.3967	GO:0008643;GO:0005886;GO:0022857	BP:carbohydrate transport;CC:plasma membrane;MF:transmembrane transporter activity;	K06609	iolT	------	------
ctg_01612	ctg_01612	PhoH family protein	2.649	1.40543	1.02e-05	yes	up	ref_gene	mRNA	137.163	27.8967	GO:0005524	MF:ATP binding;	K06217	phoH	------	------
ctg_02217	ctg_02217	Regulatory protein Spx	18.073	4.17576	0.0469253	yes	up	novel_gene	unknown	0	0	------	------	------	------	------	------
ctg_02315	ctg_02315	2-hydroxy-6-oxononadienedioate/2-hydroxy-6-oxononatrienedioate hydrolase	18.073	4.17576	0.0469253	yes	up	novel_gene	unknown	0	0	------	------	------	------	------	------
ctg_01982	ctg_01982	hypothetical protein	18.073	4.17576	0.0469253	yes	up	novel_gene	unknown	0	0	------	------	------	------	------	------
ctg_01517	ctg_01517	Rqc2 RqcH	18.073	4.17576	0.0469253	yes	up	novel_gene	unknown	0	0	------	------	------	------	------	------
ctg_03491	ctg_03491	UDP-N-acetylmuramoyl-L-alanyl-D-glutamate--2%2C6-diaminopimelate ligase	18.073	4.17576	0.0469253	yes	up	novel_gene	unknown	0	0	------	------	------	------	------	------
ctg_00260	ctg_00260	putative HTH-type transcriptional regulator	2.382	1.25197	0.0462103	yes	up	ref_gene	mRNA	11.94	6.53667	------	------	------	------	------	------
ctg_01669	ctg_01669	Heme chaperone HemW	2.382	1.25197	0.0462103	yes	up	ref_gene	mRNA	11.94	6.53667	------	------	------	------	------	------
ctg_01796	ctg_01796	hypothetical protein	23.675	4.56529	0.0462016	yes	up	sRNA	unknown	41.8933	0	------	------	------	------	------	------
ctg_03139	ctg_03139	RNA pyrophosphohydrolase	2.518	1.33216	0.0443932	yes	up	ref_gene	mRNA	2	0.47	GO:0004519	MF:endonuclease activity;	------	------	------	------
ctg_01818	ctg_01818	Zinc-type alcohol dehydrogenase-like protein	2.447	1.29115	0.038467	yes	up	ref_gene	mRNA	6.01333	2.19	GO:0016020	CC:membrane;	------	------	------	------
ctg_02645	ctg_02645	metal ABC transporter ATP-binding protein	0.34	-1.55585	0.0382469	yes	down	ref_gene	mRNA	0.263333	0.44	GO:0022857;GO:0016887;GO:0005524	MF:transmembrane transporter activity;MF:ATPase activity;MF:ATP binding;	K19973	mntA	map02010	ABC transporters
ctg_02429	ctg_02429	Carbamoyl-phosphate synthase small chain	17.155	4.10055	0.0369256	yes	up	novel_gene	unknown	0	0	------	------	------	------	------	------
ctg_01342	ctg_01342	Riboflavin transporter RibZ	17.155	4.10055	0.0369256	yes	up	novel_gene	unknown	0	0	------	------	------	------	------	------
ctg_01639	ctg_01639	hypothetical protein	17.155	4.10055	0.0369256	yes	up	novel_gene	unknown	0	0	------	------	------	------	------	------
ctg_00494	ctg_00494	ATP-binding cassette domain-containing protein	4.67	2.22354	0.0367795	yes	up	ref_gene	mRNA	0.63	0.07	GO:0022857;GO:0016887;GO:0005524	MF:transmembrane transporter activity;MF:ATPase activity;MF:ATP binding;	K01990	------	------	------
ctg_00553	ctg_00553	hypothetical protein	4.625	2.20954	0.0346082	yes	up	ref_gene	mRNA	3.95	0.653333	GO:0003700;GO:0003677	MF:transcription factor activity, sequence-specific DNA binding;MF:DNA binding;	------	------	------	------
ctg_01131	ctg_01131	hypothetical protein	29.538	4.88448	0.0337773	yes	up	novel_gene	unknown	139.73	0	------	------	------	------	------	------
ctg_01354	ctg_01354	Phosphoserine phosphatase 1	29.538	4.88448	0.0337773	yes	up	novel_gene	unknown	139.73	0	------	------	------	------	------	------
ctg_02022	ctg_02022	hypothetical protein	4.925	2.30014	0.0294888	yes	up	ref_gene	mRNA	0.583333	0.06	GO:0016020	CC:membrane;	------	------	------	------
ctg_02393	ctg_02393	putative ABC transporter ATP-binding/permease protein	19.045	4.25138	0.02777	yes	up	ref_gene	mRNA	9.50667	0	------	------	------	------	------	------
ctg_01694	ctg_01694	GIY-YIG nuclease family protein	2.012	1.00882	0.0276878	yes	up	ref_gene	mRNA	22.6133	9.47333	GO:0004519	MF:endonuclease activity;	K07461	------	------	------
ctg_01373	ctg_01373	hypothetical protein	4.487	2.1656	0.0270743	yes	up	ref_gene	mRNA	0.356667	0.04	------	------	------	------	------	------
ctg_02438	ctg_02438	hypothetical protein	4.771	2.25431	0.0266751	yes	up	sRNA	unknown	0	0	------	------	------	------	------	------
ctg_03424	ctg_03424	hypothetical protein	13.957	3.80295	0.0262005	yes	up	novel_gene	unknown	17.3967	0.683333	------	------	------	------	------	------
ctg_00718	ctg_00718	hypothetical protein	2.619	1.38878	0.0258494	yes	up	sRNA	unknown	279.46	0	------	------	------	------	------	------
ctg_03123	ctg_03123	hypothetical protein	0.306	-1.70935	0.0256025	yes	down	sRNA	unknown	0	0	------	------	------	------	------	------
ctg_02014	ctg_02014	hypothetical protein	16.884	4.07761	0.0252232	yes	up	ref_gene	mRNA	0.316667	0	GO:0005886	CC:plasma membrane;	------	------	------	------
ctg_01049	ctg_01049	PTS lactose/cellobiose transporter subunit IIA	6.156	2.62195	0.0227453	yes	up	ref_gene	mRNA	2.82	0.376667	GO:0009401;GO:0016740;GO:0046872	BP:phosphoenolpyruvate-dependent sugar phosphotransferase system;MF:transferase activity;MF:metal ion binding;	K02759	celC	map02060;map00500	Phosphotransferase system (PTS);Starch and sucrose metabolism
ctg_01591	ctg_01591	Ribosomal RNA small subunit methyltransferase F	23.489	4.5539	0.0221779	yes	up	ref_gene	mRNA	3.00667	0	------	------	------	------	------	------
ctg_00244	ctg_00244	3'-5' exonuclease DinG	2.218	1.14947	0.0217478	yes	up	ref_gene	mRNA	5.8	1.65667	GO:0016020	CC:membrane;	------	------	------	------
ctg_02389	ctg_02389	TetR/AcrR family transcriptional regulator	3.455	1.78865	0.0210264	yes	up	ref_gene	mRNA	4.07	0.66	GO:0003677	MF:DNA binding;	K18939	lmrA	------	------
ctg_01196	ctg_01196	hypothetical protein	2.196	1.13505	0.0192912	yes	up	ref_gene	mRNA	1.30667	0.316667	GO:0005886;GO:0022857	CC:plasma membrane;MF:transmembrane transporter activity;	K06609	iolT	------	------
ctg_01855	ctg_01855	peptidylprolyl isomerase PrsA	2.562	1.35703	0.0192182	yes	up	ref_gene	mRNA	13.7333	2.97	GO:0006457;GO:0005886;GO:0003755	BP:protein folding;CC:plasma membrane;MF:peptidyl-prolyl cis-trans isomerase activity;	K07533	prsA	------	------
ctg_01398	ctg_01398	putative HTH-type transcriptional regulator	2.019	1.01339	0.017055	yes	up	novel_gene	unknown	69.57	50.35	------	------	------	------	------	------
ctg_01397	ctg_01397	carboxymuconolactone decarboxylase family protein	3.879	1.95551	0.0162496	yes	up	ref_gene	mRNA	4.70667	0.856667	GO:0051920	MF:peroxiredoxin activity;	K01607	pcaC	map00362	Benzoate degradation
ctg_03437	ctg_03437	peptide ABC transporter substrate-binding protein	2.795	1.48299	0.0156874	yes	up	ref_gene	mRNA	0.55	0.103333	GO:0055085;GO:0043190;GO:0042597	BP:transmembrane transport;CC:ATP-binding cassett;CC:periplasmic space;	K15580	oppA	map02024;map02010;map01501	Quorum sensing;ABC transporters;beta-Lactam resistance
ctg_02466	ctg_02466	Cyclic di-AMP receptor A	2.193	1.13323	0.0156328	yes	up	ref_gene	mRNA	34.0467	12.5767	------	------	------	------	------	------
ctg_00688	ctg_00688	hypothetical protein	3.653	1.869	0.015601	yes	up	ref_gene	mRNA	0.723333	0.106667	GO:0016020	CC:membrane;	------	------	------	------
ctg_01578	ctg_01578	putative protein YpmB	21.344	4.41575	0.0147639	yes	up	ref_gene	mRNA	8.47667	0	GO:0016020	CC:membrane;	------	------	------	------
ctg_00969	ctg_00969	type II secretion system F family protein	3.989	1.99601	0.0146086	yes	up	ref_gene	mRNA	0.69	0.09	GO:0005886	CC:plasma membrane;	K02244	comGB	------	------
ctg_01057	ctg_01057	hypothetical protein	3.903	1.96472	0.0138529	yes	up	ref_gene	mRNA	2.25667	0.346667	------	------	------	------	------	------
ctg_01462	ctg_01462	DegV family protein	2.12	1.08406	0.0127722	yes	up	ref_gene	mRNA	180.32	47.2367	------	------	K25232	fakB	------	------
ctg_01466	ctg_01466	hypothetical protein	25.886	4.69411	0.0127588	yes	up	sRNA	unknown	0	0	------	------	------	------	------	------
ctg_00491	ctg_00491	putative inner membrane transporter YicL	2.077	1.05426	0.0124761	yes	up	sRNA	unknown	640.09	614.5	------	------	------	------	------	------
ctg_01518	ctg_01518	hypothetical protein	32.42	5.01881	0.0120988	yes	up	sRNA	unknown	0	0	------	------	------	------	------	------
ctg_02081	ctg_02081	hypothetical protein	9.587	3.26114	0.0111533	yes	up	sRNA	unknown	0	0	------	------	------	------	------	------
ctg_03092	ctg_03092	hypothetical protein	16.004	4.00035	0.0110869	yes	up	novel_gene	unknown	0	0	------	------	------	------	------	------
ctg_01968	ctg_01968	Melibiose carrier protein	16.004	4.00035	0.0110869	yes	up	novel_gene	unknown	0	0	------	------	------	------	------	------
ctg_00693	ctg_00693	hypothetical protein	16.004	4.00035	0.0110869	yes	up	novel_gene	unknown	0	0	------	------	------	------	------	------
ctg_03038	ctg_03038	Sugar phosphatase YidA	16.004	4.00035	0.0110869	yes	up	novel_gene	unknown	0	0	------	------	------	------	------	------
ctg_03521	ctg_03521	Putative glycosyltransferase EpsH	16.004	4.00035	0.0110869	yes	up	novel_gene	unknown	0	0	------	------	------	------	------	------
ctg_02677	ctg_02677	AMP-binding protein	0.38	-1.39511	0.0106278	yes	down	ref_gene	mRNA	0.453333	0.616667	GO:0016874	MF:ligase activity;	K22133	------	map00630	Glyoxylate and dicarboxylate metabolism
ctg_02933	ctg_02933	hypothetical protein	5.227	2.38586	0.0105367	yes	up	novel_gene	unknown	7.68	1.08333	------	------	------	------	------	------
ctg_02141	ctg_02141	hypothetical protein	5.227	2.38586	0.0105367	yes	up	novel_gene	unknown	7.68	1.08333	------	------	------	------	------	------
ctg_01696	ctg_01696	hypothetical protein	2.41	1.269	0.0104543	yes	up	ref_gene	mRNA	6.82333	1.76333	------	------	------	------	------	------
ctg_03488	ctg_03488	Sensor histidine kinase RcsC	0.486	-1.0407	0.0101514	yes	down	sRNA	unknown	86741.6	125968	------	------	------	------	------	------
ctg_03186	ctg_03186	D-inositol-3-phosphate glycosyltransferase	2.651	1.40673	0.00976049	yes	up	ref_gene	mRNA	4.07667	0.896667	GO:0043565	MF:sequence-specific DNA binding;	------	------	------	------
ctg_03143	ctg_03143	Riboflavin transporter RibZ	2.651	1.40673	0.00976049	yes	up	ref_gene	mRNA	4.07667	0.896667	GO:0043565	MF:sequence-specific DNA binding;	------	------	------	------
ctg_02313	ctg_02313	hypothetical protein	2.651	1.40673	0.00976049	yes	up	ref_gene	mRNA	4.07667	0.896667	GO:0043565	MF:sequence-specific DNA binding;	------	------	------	------
ctg_01095	ctg_01095	Exo-glucosaminidase LytG	32.465	5.0208	0.00954493	yes	up	ref_gene	mRNA	52.87	0	GO:0036376;GO:0005886;GO:0015081	BP:sodium ion export from cell;CC:plasma membrane;MF:sodium ion transmembrane transporter activity;	------	------	------	------
ctg_01594	ctg_01594	hypothetical protein	2.206	1.14128	0.00925874	yes	up	novel_gene	unknown	3060.8	964.797	------	------	------	------	------	------
ctg_02814	ctg_02814	hypothetical protein	2.098	1.06887	0.00888827	yes	up	ref_gene	mRNA	33.7233	16.17	GO:0016020	CC:membrane;	------	------	------	------
ctg_02570	ctg_02570	hypothetical protein	102.62	6.68117	0.00852996	yes	up	sRNA	unknown	0	0	------	------	------	------	------	------
ctg_00733	ctg_00733	hypothetical protein	2.433	1.28279	0.00830583	yes	up	ref_gene	mRNA	31.1833	7.53	GO:0016646;GO:0010181	MF:oxidoreductase activity, acting on the CH-NH group of donors, NAD or NADP as acceptor;MF:FMN binding;	------	------	------	------
ctg_03060	ctg_03060	hypothetical protein	2.177	1.12239	0.0077639	yes	up	sRNA	unknown	731.353	701.373	------	------	------	------	------	------
ctg_00231	ctg_00231	hypothetical protein	0.38	-1.39556	0.00742177	yes	down	sRNA	unknown	62.3033	125.853	------	------	------	------	------	------
ctg_00033	ctg_00033	PTS system sorbose-specific EIIB component	0.412	-1.27893	0.00671159	yes	down	ref_gene	mRNA	0.723333	0.95	GO:0009423;GO:0008652;GO:0009073;GO:0004764	BP:chorismate biosynthetic process;BP:cellular amino acid biosynthetic process;BP:aromatic amino acid family biosynthetic process;MF:shikimate 3-dehydrogenas;	------	------	------	------
ctg_01962	ctg_01962	hypothetical protein	32.684	5.03053	0.00647127	yes	up	sRNA	unknown	0	0	------	------	------	------	------	------
ctg_02593	ctg_02593	PadR family transcriptional regulator	2.132	1.09245	0.00630896	yes	up	ref_gene	mRNA	16.9933	5.95	------	------	K10947	------	------	------
ctg_02713	rpmD	50S ribosomal protein L30	2.464	1.30108	0.0060486	yes	up	ref_gene	mRNA	146.92	103.997	GO:0006412;GO:0015934;GO:0003735	BP:translation;CC:large ribosomal subunit;MF:structural constituent of ribosome;	K02907	rpmD	map03010	Ribosome
ctg_02364	ctg_02364	3'%2C5'-cyclic adenosine monophosphate phosphodiesterase CpdA	6.179	2.6274	0.00463239	yes	up	ref_gene	mRNA	145.907	0	------	------	------	------	------	------
ctg_01049	ctg_01049	PTS lactose/cellobiose transporter subunit IIA	0.455	-1.13473	0.00434153	yes	down	ref_gene	mRNA	30.1467	41.2267	GO:0009401;GO:0016740;GO:0046872	BP:phosphoenolpyruvate-dependent sugar phosphotransferase system;MF:transferase activity;MF:metal ion binding;	K02759	celC	map02060;map00500	Phosphotransferase system (PTS);Starch and sucrose metabolism
ctg_00214	ctg_00214	PTS system sorbose-specific EIIB component	0.312	-1.67886	0.00429462	yes	down	ref_gene	mRNA	1.59667	2.68	GO:0004519;GO:0016853	MF:endonuclease activity;MF:isomerase activity;	------	------	------	------
ctg_02444	ctg_02444	hypothetical protein	4.302	2.1051	0.00419319	yes	up	ref_gene	mRNA	0.413333	0.05	GO:0016020	CC:membrane;	K16919	ytrC_D	map02010	ABC transporters
ctg_02171	ctg_02171	hypothetical protein	3.758	1.91	0.00411695	yes	up	ref_gene	mRNA	12.6	3.57	GO:0016020	CC:membrane;	------	------	------	------
ctg_00026	ctg_00026	hypothetical protein	0.486	-1.04181	0.00410062	yes	down	ref_gene	mRNA	139.383	183.083	------	------	------	------	------	------
ctg_01360	ctg_01360	hypothetical protein	6.283	2.65146	0.00389427	yes	up	sRNA	unknown	89.0667	30.4467	------	------	------	------	------	------
ctg_01360	ctg_01360	hypothetical protein	2.689	1.42719	0.00369135	yes	up	sRNA	unknown	64.46	40.3233	------	------	------	------	------	------
ctg_00743	ctg_00743	NAD(P)/FAD-dependent oxidoreductase	2.061	1.04351	0.00354793	yes	up	ref_gene	mRNA	92.4167	24.7567	GO:0050661;GO:0050660;GO:0004324	MF:NADP binding;MF:flavin adenine dinucleotide binding;MF:ferredoxin-NADP+ reductase activity;	K21567	fnr	------	------
ctg_02944	ctg_02944	glycoside hydrolase family 88 protein	2.451	1.29329	0.00342372	yes	up	ref_gene	mRNA	1.31	0.286667	GO:1901575;GO:0005975;GO:0016787	BP:organic substance catabolic process;BP:carbohydrate metabolic process;MF:hydrolase activity;	K18581	ugl	------	------
ctg_00500	ctg_00500	ABC transporter ATP-binding protein	2.09	1.06357	0.0033249	yes	up	ref_gene	mRNA	7.1	1.79	GO:0016020;GO:0140359;GO:0016887;GO:0005524	CC:membrane;MF:ABC-type transmembrane transporter activity;MF:ATPase activity;MF:ATP binding;	K18891	patA	map02010	ABC transporters
ctg_01085	ctg_01085	hypothetical protein	2.416	1.27236	0.00328352	yes	up	ref_gene	mRNA	9.33667	3.36667	------	------	------	------	------	------
ctg_02909	ctg_02909	Transcriptional regulator MtlR	0.439	-1.18816	0.00322874	yes	down	ref_gene	mRNA	1.08	1.41	GO:0032259;GO:0008757	BP:methylation;MF:S-adenosylmethionine-dependent methyltransferase activity;	------	------	------	------
ctg_02640	ctg_02640	hypothetical protein	2.122	1.08531	0.00308537	yes	up	ref_gene	mRNA	9.76667	2.54	GO:0006508;GO:0016020;GO:0008237	BP:proteolysis;CC:membrane;MF:metallopeptidase activity;	------	------	------	------
ctg_00839	ctg_00839	GMP reductase	0.46	-1.11996	0.00298659	yes	down	ref_gene	mRNA	45.07	53.5967	GO:0006163;GO:1902560;GO:0003920	BP:purine nucleotide metabolic process;CC:GMP reductase complex;MF:GMP reductase activity;	K00364	guaC	map01232;map00230	Nucleotide metabolism;Purine metabolism
ctg_02030	ctg_02030	hypothetical protein	0.458	-1.12707	0.00297115	yes	down	ref_gene	mRNA	1.19	1.42333	GO:0016020	CC:membrane;	------	------	------	------
ctg_01566	ctg_01566	hypothetical protein	4.6	2.20163	0.00287989	yes	up	ref_gene	mRNA	27.2133	8.42667	GO:0016020	CC:membrane;	------	------	------	------
ctg_00658	ctg_00658	hypothetical protein	2.249	1.16933	0.00282174	yes	up	ref_gene	mRNA	30.0867	8.22	GO:0006629;GO:0008962	BP:lipid metabolic process;MF:phosphatidylglycerophosphatase activity;	------	------	------	------
ctg_00737	ctg_00737	hypothetical protein	2.673	1.41826	0.00264499	yes	up	ref_gene	mRNA	67587.1	13855.2	GO:0016020	CC:membrane;	------	------	------	------
ctg_00606	ctg_00606	glycosyltransferase family 2 protein	0.479	-1.06093	0.0025767	yes	down	ref_gene	mRNA	1.05333	1.20667	GO:0016020;GO:0016740	CC:membrane;MF:transferase activity;	K20534	gtrB	------	------
ctg_03145	ctg_03145	Aldo-keto reductase IolS	3.482	1.7998	0.00256705	yes	up	sRNA	unknown	409.34	0	------	------	------	------	------	------
ctg_03498	ctg_03498	gluconate:H+ symporter	2.119	1.0837	0.00229571	yes	up	ref_gene	mRNA	3.84333	0.963333	GO:0016020;GO:0015128	CC:membrane;MF:gluconate transmembrane transporter activity;	K03299	------	------	------
ctg_02092	ctg_02092	hypothetical protein	3.457	1.78962	0.00225239	yes	up	ref_gene	mRNA	0.91	0.136667	GO:0016020	CC:membrane;	------	------	------	------
ctg_03532	ctg_03532	hypothetical protein	2.766	1.46785	0.00221367	yes	up	ref_gene	mRNA	50.82	22.7033	GO:0016020	CC:membrane;	------	------	------	------
ctg_02408	ctg_02408	pyrimidine-nucleoside phosphorylase	0.457	-1.12816	0.00208625	yes	down	ref_gene	mRNA	13.3567	15.2067	GO:0008652;GO:0006206;GO:0006213;GO:0016154;GO:0009032;GO:0004645;GO:0047847;GO:0004850	BP:cellular amino acid biosynthetic process;BP:pyrimidine nucleobase metabolic process;BP:pyrimidine nucleoside metabolic process;MF:pyrimidine-nucleoside phosphorylase activity;MF:thymidine phosphorylase activity;MF:phosphorylase activity;MF:deoxyuridine phosphorylase activity;MF:uridine phosphorylase activity;	K00756	pdp	map00240;map01232	Pyrimidine metabolism;Nucleotide metabolism
ctg_03207	ctg_03207	PRD domain-containing protein	2.808	1.48957	0.00197543	yes	up	ref_gene	mRNA	1.37	0.263333	GO:0006355;GO:0003723	BP:regulation of transcription, DNA-templated;MF:RNA binding;	K03488	licT	------	------
ctg_03485	guaB	IMP dehydrogenase	0.465	-1.10411	0.00193653	yes	down	ref_gene	mRNA	121.097	139.24	GO:0006177;GO:0000166;GO:0046872;GO:0003938	BP:GMP biosynthetic process;MF:nucleotide binding;MF:metal ion binding;MF:IMP dehydrogenase activity;	K00088	guaB	map01232;map00983;map00230	Nucleotide metabolism;Drug metabolism - other enzymes;Purine metabolism
ctg_02708	rpmJ	50S ribosomal protein L36	4.099	2.03531	0.00187561	yes	up	ref_gene	mRNA	810.213	0	GO:0006412;GO:1990904;GO:0005840;GO:0003735	BP:translation;CC:ribonucleoprotein complex;CC:ribosome;MF:structural constituent of ribosome;	K02919	rpmJ	map03010	Ribosome
ctg_02732	psiE	phosphate-starvation-inducible protein PsiE	2.22	1.1508	0.00181168	yes	up	ref_gene	mRNA	17.0067	5.10333	GO:0016036;GO:0005886	BP:cellular response to phosphate starvation;CC:plasma membrane;	K13256	psiE	------	------
ctg_01504	hisE	phosphoribosyl-ATP diphosphatase	3.071	1.61888	0.00177079	yes	up	ref_gene	mRNA	6.9	1.73	GO:0000105;GO:0005737;GO:0005524;GO:0004636	BP:histidine biosynthetic process;CC:cytoplasm;MF:ATP binding;MF:phosphoribosyl-ATP diphosphatase activity;	K01523	hisE	map00340	Histidine metabolism
ctg_00967	ctg_00967	Transcriptional regulatory protein PmpR	25.324	4.66241	0.00177012	yes	up	novel_gene	unknown	36.05	1.33333	------	------	------	------	------	------
ctg_00895	ctg_00895	hypothetical protein	10.391	3.37727	0.00168283	yes	up	novel_gene	unknown	67.63	10.14	------	------	------	------	------	------
ctg_01936	ctg_01936	hypothetical protein	10.391	3.37727	0.00168283	yes	up	novel_gene	unknown	67.63	10.14	------	------	------	------	------	------
ctg_01404	ctg_01404	hypothetical protein	10.391	3.37727	0.00168283	yes	up	novel_gene	unknown	67.63	10.14	------	------	------	------	------	------
ctg_01678	ctg_01678	putative ribosomal protein YlxQ	10.391	3.37727	0.00168283	yes	up	novel_gene	unknown	67.63	10.14	------	------	------	------	------	------
ctg_03375	ctg_03375	adenylosuccinate synthase	2.168	1.11661	0.00159087	yes	up	ref_gene	mRNA	422.447	104.453	GO:0044208;GO:0005737;GO:0004019;GO:0000287;GO:0005525	BP:'de novo' AMP biosynthetic process;CC:cytoplasm;MF:adenylosuccinate synthase activity;MF:magnesium ion binding;MF:GTP binding;	K01939	purA	map00250;map01232;map00230	Alanine, aspartate and glutamate metabolism;Nucleotide metabolism;Purine metabolism
ctg_00512	ctg_00512	cold-shock protein	2.224	1.15344	0.00144436	yes	up	ref_gene	mRNA	21321.7	9931.28	GO:0005737;GO:0003676;GO:0003677	CC:cytoplasm;MF:nucleic acid binding;MF:DNA binding;	K03704	cspA	------	------
ctg_02881	ctg_02881	hypothetical protein	0.381	-1.39153	0.00138187	yes	down	ref_gene	mRNA	19.0867	25.23	------	------	------	------	------	------
ctg_03091	ctg_03091	PTS sugar transporter subunit IIC	3.034	1.601	0.0013617	yes	up	ref_gene	mRNA	2.84	0.51	GO:0009401;GO:0005886	BP:phosphoenolpyruvate-dependent sugar phosphotransferase system;CC:plasma membrane;	K02795	manY	map00520;map02060;map00051	Phosphotransferase system (PTS);Fructose and mannose metabolism
ctg_03298	ctg_03298	hypothetical protein	2.04	1.02853	0.00119263	yes	up	ref_gene	mRNA	59.77	31.5567	GO:0003723	MF:RNA binding;	------	------	------	------
ctg_00709	ctg_00709	hypothetical protein	22.586	4.49736	0.00116721	yes	up	novel_gene	unknown	43.05	1.33333	------	------	------	------	------	------
ctg_01186	ctg_01186	hypothetical protein	22.586	4.49736	0.00116721	yes	up	novel_gene	unknown	43.05	1.33333	------	------	------	------	------	------
ctg_02642	ctg_02642	zinc ABC transporter substrate-binding protein	0.489	-1.03185	0.00113304	yes	down	ref_gene	mRNA	3.06	3.41667	GO:0007155;GO:0030001;GO:0046872	BP:cell adhesion;BP:metal ion transport;MF:metal ion binding;	K19975	mntC	map02010	ABC transporters
ctg_01964	ctg_01964	peptide MFS transporter	2.119	1.08306	0.00108615	yes	up	ref_gene	mRNA	53.13	13.4033	GO:0006857;GO:0005886;GO:1904680	BP:oligopeptide transport;CC:plasma membrane;MF:peptide transmembrane transporter activity;	K03305	------	------	------
ctg_00217	ctg_00217	hypothetical protein	0.261	-1.9356	0.00101204	yes	down	ref_gene	mRNA	0.573333	1.2	GO:0008652;GO:0009423;GO:0019632;GO:0009073;GO:0050661;GO:0004764	BP:cellular amino acid biosynthetic process;BP:chorismate biosynthetic process;BP:shikimate metabolic process;BP:aromatic amino acid family biosynthetic process;MF:NADP binding;MF:shikimate 3-dehydrogenas;	------	------	------	------
ctg_03112	ctg_03112	Inner membrane protein YbiR	3.429	1.77788	0.000951313	yes	up	ref_gene	mRNA	83.3133	27.2033	------	------	------	------	------	------
ctg_02776	ctg_02776	hypothetical protein	2.874	1.5231	0.000930483	yes	up	ref_gene	mRNA	112.66	53.2167	------	------	------	------	------	------
ctg_00518	ctg_00518	putative sugar epimerase YhfK	2.216	1.14777	0.000862339	yes	up	sRNA	unknown	1000.34	811.053	------	------	------	------	------	------
ctg_02895	pfkB	1-phosphofructokinase	0.24	-2.05708	0.000850669	yes	down	ref_gene	mRNA	4.69667	10.3	GO:2001059;GO:0005988;GO:0008662;GO:0009024;GO:0005524	BP:D-tagatose 6-phosphate catabolic process;BP:lactose metabolic process;MF:1-phosphofructokinase activity;MF:tagatose-6-phosphate kinase activity;MF:ATP binding;	K25602	tagK	------	------
ctg_01185	ctg_01185	hypothetical protein	0.228	-2.13404	0.000849202	yes	down	ref_gene	mRNA	21.5267	51.7033	GO:0006313;GO:0004803;GO:0003677	BP:transposition, DNA-mediated;MF:transposase activity;MF:DNA binding;	------	------	------	------
ctg_01501	ctg_01501	Putative NAD(P)H nitroreductase YodC	0.352	-1.50559	0.000838077	yes	down	sRNA	unknown	1764.29	3586.19	------	------	------	------	------	------
ctg_03291	ctg_03291	HTH-type transcriptional repressor RspR	12.776	3.67541	0.000794995	yes	up	novel_gene	unknown	27.43	1.75667	------	------	------	------	------	------
ctg_01901	ctg_01901	hypothetical protein	2.277	1.18739	0.00074331	yes	up	ref_gene	mRNA	10.8167	2.55333	GO:0016020;GO:0022857	CC:membrane;MF:transmembrane transporter activity;	------	------	------	------
ctg_02411	ctg_02411	hypothetical protein	2.798	1.48433	0.000734584	yes	up	sRNA	unknown	1818.91	1199.47	------	------	------	------	------	------
ctg_00848	ctg_00848	hypothetical protein	2.671	1.41718	0.000701276	yes	up	ref_gene	mRNA	14.53	4.52333	------	------	------	------	------	------
ctg_02248	ctg_02248	hypothetical protein	3.046	1.60671	0.000700024	yes	up	sRNA	unknown	41720.6	20782.2	------	------	------	------	------	------
ctg_01016	ctg_01016	ACT domain-containing protein	2.026	1.01867	0.000670213	yes	up	ref_gene	mRNA	121.363	37.6833	------	------	K06209	pheB	map00400	Phenylalanine, tyrosine and tryptophan biosynthesis
ctg_01394	ctg_01394	hypothetical protein Q777_GL002208 [Lacticaseibacillus rhamnosus DSM 20021 = JCM 1136 = NBRC 3425]	2.992	1.58103	0.000647085	yes	up	novel_gene	unknown	553.637	0	GO:0003746;GO:0003924;GO:0005525	MF:translation elongation factor activity;MF:GTPase activity;MF:GTP binding;	K02358	tuf	map04626	Plant-pathogen interaction
ctg_00522	ctg_00522	hypothetical protein	0.344	-1.53825	0.000643422	yes	down	ref_gene	mRNA	3.66333	5.92	GO:0016020;GO:0016747	CC:membrane;MF:transferase activity, transferring acyl groups other than amino-acyl groups;	------	------	------	------
ctg_03283	ctg_03283	2-dehydro-3-deoxy-phosphogluconate aldolase	0.439	-1.18889	0.000629473	yes	down	ref_gene	mRNA	2.42	3.14	GO:0016829	MF:lyase activity;	K01625	eda	map00630;map00030	Glyoxylate and dicarboxylate metabolism;Pentose phosphate pathway
ctg_01533	ctg_01533	dihydroorotate dehydrogenase	2.195	1.13421	0.000616895	yes	up	ref_gene	mRNA	69.43	16.7967	GO:0006207;GO:0044205;GO:0005737;GO:0004152;GO:1990663	BP:'de novo' pyrimidine nucleobase biosynthetic process;BP:'de novo' UMP biosynthetic process;CC:cytoplasm;MF:dihydroorotate dehydrogenase activity;MF:dihydroorotate dehydrogenas;	K17828	pyrDI	map00240	Pyrimidine metabolism
ctg_01730	ctg_01730	putative protein	3.919	1.97037	0.000592868	yes	up	sRNA	unknown	153.81	56.8033	------	------	------	------	------	------
ctg_00674	ctg_00674	hypothetical protein	2.334	1.22311	0.000580023	yes	up	ref_gene	mRNA	13.9567	3.30333	GO:0016020;GO:0022857	CC:membrane;MF:transmembrane transporter activity;	------	------	------	------
ctg_00074	ctg_00074	hypothetical protein	0.372	-1.4283	0.000563318	yes	down	ref_gene	mRNA	19.75	30.7333	------	------	------	------	------	------
ctg_03523	ctg_03523	hypothetical protein	3.015	1.59217	0.000550468	yes	up	novel_gene	unknown	3077.03	774.973	GO:0016020	CC:membrane;	------	------	------	------
ctg_03235	rpmH	50S ribosomal protein L34	2.028	1.01978	0.000512935	yes	up	ref_gene	mRNA	9176.51	5812.67	GO:0006412;GO:1990904;GO:0005840;GO:0003735	BP:translation;CC:ribonucleoprotein complex;CC:ribosome;MF:structural constituent of ribosome;	K02914	rpmH	map03010	Ribosome
ctg_00858	ctg_00858	DEAD/DEAH box helicase	0.469	-1.09361	0.000504773	yes	down	ref_gene	mRNA	1.51	1.69	GO:0016787;GO:0004386;GO:0005524;GO:0003677	MF:hydrolase activity;MF:helicase activity;MF:ATP binding;MF:DNA binding;	K02240	comFA	------	------
ctg_02101	ctg_02101	ABC transporter ATP-binding protein	0.464	-1.10692	0.000504258	yes	down	ref_gene	mRNA	32.7133	37.5	GO:0022857;GO:0016887;GO:0005524	MF:transmembrane transporter activity;MF:ATPase activity;MF:ATP binding;	K25150	narA	------	------
ctg_01193	ctg_01193	hypothetical protein	2.209	1.14321	0.0005008	yes	up	ref_gene	mRNA	102.697	27.0733	------	------	------	------	------	------
ctg_01998	ctg_01998	hypothetical protein	23.663	4.56455	0.000483296	yes	up	novel_gene	unknown	42.3333	1.68	------	------	------	------	------	------
ctg_03428	ctg_03428	hypothetical protein	23.663	4.56455	0.000483296	yes	up	novel_gene	unknown	42.3333	1.68	------	------	------	------	------	------
ctg_00981	ctg_00981	General stress protein A	23.663	4.56455	0.000483296	yes	up	novel_gene	unknown	42.3333	1.68	------	------	------	------	------	------
ctg_02852	ctg_02852	exopolyphosphatase	0.49	-1.02871	0.000462155	yes	down	ref_gene	mRNA	88.7	93.95	------	------	K01524	ppx-gppA	map00230	Purine metabolism
ctg_02430	ctg_02430	hypothetical protein	0.392	-1.35105	0.000448471	yes	down	ref_gene	mRNA	526.457	727.347	------	------	------	------	------	------
ctg_01880	nrdG	anaerobic ribonucleoside-triphosphate reductase activating protein	2.464	1.30098	0.000433062	yes	up	ref_gene	mRNA	59.8633	14.3133	GO:0046872;GO:0051539;GO:0043365	MF:metal ion binding;MF:4 iron, 4 sulfur cluster binding;MF:[formate-C-acetyltransferase]-activating enzyme activity;	K04068	nrdG	------	------
ctg_02218	ctg_02218	ATP-dependent Clp protease ATP-binding subunit	0.067	-3.89835	0.000430726	yes	down	ref_gene	mRNA	5.78	42.39	GO:0006508;GO:0008233;GO:0005524;GO:0016887	BP:proteolysis;MF:peptidase activity;MF:ATP binding;MF:ATPase activity;	K04086	clpL	------	------
ctg_02599	ctg_02599	hypothetical protein	3.342	1.74077	0.000421462	yes	up	ref_gene	mRNA	10.55	2.01333	GO:0016747	MF:transferase activity, transferring acyl groups other than amino-acyl groups;	------	------	------	------
ctg_01760	ctg_01760	putative protein	3.459	1.79022	0.000418298	yes	up	ref_gene	mRNA	2.54333	0.4	GO:0016310;GO:0016020;GO:0016301	BP:phosphorylation;CC:membrane;MF:kinase activity;	------	------	------	------
ctg_02722	rpmC	50S ribosomal protein L29	2.183	1.12652	0.000416952	yes	up	ref_gene	mRNA	627.84	421.607	GO:0006412;GO:1990904;GO:0005840;GO:0003735	BP:translation;CC:ribonucleoprotein complex;CC:ribosome;MF:structural constituent of ribosome;	K02904	rpmC	map03010	Ribosome
ctg_01995	ctg_01995	hypothetical protein	0.287	-1.80062	0.000415571	yes	down	ref_gene	mRNA	1.52667	2.91	------	------	------	------	------	------
ctg_03131	ctg_03131	MupG family TIM beta-alpha barrel fold protein	2.392	1.25825	0.000382009	yes	up	ref_gene	mRNA	5.88	1.32667	------	------	K09963	------	------	------
ctg_01143	ctg_01143	hypothetical protein	0.433	-1.20677	0.000347279	yes	down	ref_gene	mRNA	2.84667	3.65	GO:0003677	MF:DNA binding;	------	------	------	------
ctg_01537	ctg_01537	dihydroorotase	2.086	1.06102	0.000341743	yes	up	ref_gene	mRNA	123.1	30.69	GO:0044205;GO:0004151;GO:0008270	BP:'de novo' UMP biosynthetic process;MF:dihydroorotase activity;MF:zinc ion binding;	K01465	pyrC	map00240	Pyrimidine metabolism
ctg_00682	adhE	bifunctional acetaldehyde-CoA/alcohol dehydrogenase	0.109	-3.19482	0.000328096	yes	down	ref_gene	mRNA	31.6867	142.93	GO:0006066;GO:0015976;GO:0046872;GO:0008774;GO:0004022	BP:alcohol metabolic process;BP:carbon utilization;MF:metal ion binding;MF:acetaldehyde dehydrogenas;MF:alcohol dehydrogenas;	K04072	adhE	map00350;map05146;map00650;map00626;map00625;map00620;map00010;map00071	Tyrosine metabolism;Amoebiasis;Butanoate metabolism;Naphthalene degradation;Chloroalkane and chloroalkene degradation;Pyruvate metabolism;Glycolysis / Gluconeogenesis;Fatty acid degradation
ctg_01086	ctg_01086	hypothetical protein	0.5	-1.00096	0.000314785	yes	down	ref_gene	mRNA	3.28667	3.37	GO:0009401;GO:0006355;GO:0008982	BP:phosphoenolpyruvate-dependent sugar phosphotransferase system;BP:regulation of transcription, DNA-templated;MF:protein-;	------	------	------	------
ctg_03180	ctg_03180	stage II sporulation protein M	2.047	1.03335	0.000307162	yes	up	ref_gene	mRNA	142.41	40	GO:0016020	CC:membrane;	K06384	spoIIM	------	------
ctg_03514	ctg_03514	hypothetical protein	0.379	-1.39822	0.000306776	yes	down	ref_gene	mRNA	123.707	215.353	------	------	------	------	------	------
ctg_00924	pgmB	beta-phosphoglucomutase	0.498	-1.00573	0.000302509	yes	down	ref_gene	mRNA	22.4467	25.5167	GO:0005975;GO:0000287;GO:0008801	BP:carbohydrate metabolic process;MF:magnesium ion binding;MF:beta-phosphoglucomutase activity;	K01838	pgmB	map00500	Starch and sucrose metabolism
ctg_00847	ctg_00847	hypothetical protein	2.181	1.12493	0.000299798	yes	up	ref_gene	mRNA	43.22	14.16	------	------	------	------	------	------
ctg_01350	ctg_01350	UvrABC system protein A	0.476	-1.07173	0.000294672	yes	down	ref_gene	mRNA	46.8833	54.26	GO:0006351;GO:0003700;GO:0003677	BP:transcription, DNA-templated;MF:transcription factor activity, sequence-specific DNA binding;MF:DNA binding;	------	------	------	------
ctg_01997	ctg_01997	hypothetical protein	2.8	1.48547	0.000293334	yes	up	novel_gene	unknown	219.95	120.427	------	------	------	------	------	------
ctg_00956	ctg_00956	Calcium-transporting ATPase	0.422	-1.24535	0.000283565	yes	down	sRNA	unknown	520.48	1775.63	------	------	------	------	------	------
ctg_02760	hslO	Hsp33 family molecular chaperone HslO	2.514	1.33013	0.000276255	yes	up	ref_gene	mRNA	60.21	13.23	GO:0006457;GO:0005737;GO:0051082	BP:protein folding;CC:cytoplasm;MF:unfolded protein binding;	K04083	hslO	------	------
ctg_02568	ctg_02568	hypothetical protein	21.489	4.42553	0.000271393	yes	up	sRNA	unknown	330.373	0	------	------	------	------	------	------
ctg_02383	ctg_02383	hypothetical protein	3.205	1.68048	0.000264247	yes	up	sRNA	unknown	383.183	231.857	------	------	------	------	------	------
ctg_03087	ctg_03087	HTH-type transcriptional regulator MurR	18.347	4.19749	0.000264139	yes	up	ref_gene	mRNA	2.03	0.06	GO:0016787	MF:hydrolase activity;	------	------	------	------
ctg_01410	ctg_01410	Uncharacterised protein [Staphylococcus aureus]	3.726	1.89769	0.000262229	yes	up	novel_gene	unknown	301.013	159.41	GO:0009401;GO:0005886;GO:0022877;GO:0005351	BP:phosphoenolpyruvate-dependent sugar phosphotransferase system;CC:plasma membrane;MF:protein-;MF:suga;	K02770	fruA	map02060;map00051	Phosphotransferase system (PTS);Fructose and mannose metabolism
ctg_02455	tsaB	tRNA (adenosine(37)-N6)-threonylcarbamoyltransferase complex dimerization subunit type 1 TsaB	2.458	1.29757	0.000253686	yes	up	ref_gene	mRNA	247.833	57.8333	GO:0006508;GO:0002949;GO:0016740;GO:0008233	BP:proteolysis;BP:tRNA threonylcarbamoyladenosine modification;MF:transferase activity;MF:peptidase activity;	K14742	tsaB	------	------
ctg_01358	ctg_01358	Putative lipid kinase YtlR	2.778	1.47406	0.000246432	yes	up	novel_gene	unknown	2041.62	1564.73	------	------	------	------	------	------
ctg_00829	ctg_00829	GTP pyrophosphokinase family protein	2.234	1.15966	0.000242305	yes	up	ref_gene	mRNA	50.3667	12.5267	GO:0008033;GO:0016310;GO:0015970;GO:0008728;GO:0016301;GO:0000166;GO:0003723;GO:0046872	BP:tRNA processing;BP:phosphorylation;BP:guanosine tetraphosphate biosynthetic process;MF:GTP diphosphokinase activity;MF:kinase activity;MF:nucleotide binding;MF:RNA binding;MF:metal ion binding;	K07816	------	map00230	Purine metabolism
ctg_01828	ctg_01828	hypothetical protein	2.362	1.24003	0.000240858	yes	up	ref_gene	mRNA	20.6433	5.07667	------	------	------	------	------	------
ctg_01609	ctg_01609	cytidine deaminase	2.932	1.5521	0.000232654	yes	up	ref_gene	mRNA	58.1833	13.7267	------	------	K01489	cdd	map00240;map01232;map00983	Pyrimidine metabolism;Nucleotide metabolism;Drug metabolism - other enzymes
ctg_00804	ctg_00804	hypothetical protein	47.442	5.5681	0.000218754	yes	up	novel_gene	unknown	48.1567	0.51	------	------	------	------	------	------
ctg_03121	ctg_03121	Putative metallo-hydrolase YycJ	0.451	-1.15034	0.000218531	yes	down	ref_gene	mRNA	30.1	36.21	GO:0016491	MF:oxidoreductase activity;	K06221	dkgA	------	------
ctg_00739	ctg_00739	Acid sugar phosphatase	0.279	-1.83912	0.000216943	yes	down	ref_gene	mRNA	4.54	8.38	GO:0007155;GO:0016020;GO:0005576;GO:0005518	BP:cell adhesion;CC:membrane;CC:extracellular region;MF:collagen binding;	------	------	------	------
ctg_00823	ctg_00823	ACT domain-containing protein	3.516	1.81382	0.000204743	yes	up	ref_gene	mRNA	161.31	38.4167	------	------	K07166	------	------	------
ctg_00837	ctg_00837	type Z 30S ribosomal protein S14	2.632	1.39636	0.000203419	yes	up	ref_gene	mRNA	314.65	162.7	GO:0006412;GO:0005840;GO:1990904;GO:0019843;GO:0003735;GO:0008270	BP:translation;CC:ribosome;CC:ribonucleoprotein complex;MF:rRNA binding;MF:structural constituent of ribosome;MF:zinc ion binding;	K02954	rpsN	map03010	Ribosome
ctg_01903	ctg_01903	hypothetical protein	2.162	1.11249	0.00019922	yes	up	ref_gene	mRNA	20.79	5.16333	------	------	------	------	------	------
ctg_01870	ctg_01870	adaptor protein MecA	0.451	-1.14866	0.0001987	yes	down	ref_gene	mRNA	948.697	1162.31	GO:0030674	MF:protein binding, bridging;	K16511	mecA1_2	------	------
ctg_00533	ctg_00533	zinc-binding alcohol dehydrogenase family protein	0.225	-2.15432	0.00019668	yes	down	ref_gene	mRNA	1.80667	4.21667	GO:0008270;GO:0016491	MF:zinc ion binding;MF:oxidoreductase activity;	K00344	qor	------	------
ctg_01618	ctg_01618	hypothetical protein	2.481	1.31119	0.000192136	yes	up	ref_gene	mRNA	109.81	50.7233	------	------	------	------	------	------
ctg_02628	ctg_02628	class II fumarate hydratase	2.793	1.48167	0.00019161	yes	up	ref_gene	mRNA	17.0633	3.21667	GO:0006099;GO:0006106;GO:0045239;GO:0004333	BP:tricarboxylic acid cycle;BP:fumarate metabolic process;CC:tricarboxylic acid cycle enzyme complex;MF:fumarate hydratase activity;	K01679	fumC	map05211;map05200;map00720;map00620;map00020;map04934	Citrate cycle (TCA cycle);Cushing syndrome
ctg_03116	ctg_03116	hypothetical protein	0.447	-1.1621	0.000191571	yes	down	ref_gene	mRNA	1260.98	1651.8	GO:0005737	CC:cytoplasm;	------	------	------	------
ctg_03336	dapD	2%2C3%2C4%2C5-tetrahydropyridine-2%2C6-dicarboxylate N-acetyltransferase	0.478	-1.0655	0.000187046	yes	down	ref_gene	mRNA	51.2467	59.5633	GO:0009089;GO:0019877;GO:0047200	BP:lysine biosynthetic process via diaminopimelate;BP:diaminopimelate biosynthetic process;MF:tetrahydrodipicolinate N-acetyltransferase activity;	K05822	dapH	map00300	Lysine biosynthesis
ctg_03511	ctg_03511	hypothetical protein	32.045	5.00201	0.00018671	yes	up	novel_gene	unknown	54.7567	0.94	------	------	------	------	------	------
ctg_02351	ctg_02351	hypothetical protein	32.045	5.00201	0.00018671	yes	up	novel_gene	unknown	54.7567	0.94	------	------	------	------	------	------
ctg_01940	ctg_01940	hypothetical protein	32.045	5.00201	0.00018671	yes	up	novel_gene	unknown	54.7567	0.94	------	------	------	------	------	------
ctg_00334	ctg_00334	hypothetical protein	0.336	-1.57288	0.00018668	yes	down	ref_gene	mRNA	325.977	704.467	------	------	------	------	------	------
ctg_02428	ctg_02428	hypothetical protein	3.969	1.98896	0.000177586	yes	up	ref_gene	mRNA	50.2233	9.32333	------	------	------	------	------	------
ctg_01900	ctg_01900	hypothetical protein PMJEKBHI_02770 [Lacticaseibacillus rhamnosus]	5.677	2.5051	0.000177493	yes	up	novel_gene	unknown	0	0	GO:0016310;GO:0009401;GO:0005737;GO:0016301;GO:0008965;GO:0046872	BP:phosphorylation;BP:phosphoenolpyruvate-dependent sugar phosphotransferase system;CC:cytoplasm;MF:kinase activity;MF:phosphoenolpyruvate-protein phosphotransferase activity;MF:metal ion binding;	K08483	ptsI	map02060	Phosphotransferase system (PTS)
ctg_00775	ctg_00775	Putrescine transporter PotE	4.498	2.16935	0.000176424	yes	up	ref_gene	mRNA	4.10333	0.496667	------	------	------	------	------	------
ctg_02134	ctg_02134	Chromosome partition protein Smc	7.955	2.99189	0.000169679	yes	up	sRNA	unknown	213.23	0	------	------	------	------	------	------
ctg_01464	ctg_01464	hypothetical protein	2.287	1.19357	0.000168238	yes	up	ref_gene	mRNA	8.65667	1.99667	GO:0016020;GO:0005524	CC:membrane;MF:ATP binding;	------	------	------	------
ctg_00728	ctg_00728	YjjG family noncanonical pyrimidine nucleotidase	2.647	1.40418	0.00015883	yes	up	ref_gene	mRNA	55.76	12.0567	GO:0008253	MF:5'-nucleotidase activity;	K01560	------	map00361;map00625	Chlorocyclohexane and chlorobenzene degradation;Chloroalkane and chloroalkene degradation
ctg_03512	ctg_03512	ATP-binding cassette domain-containing protein	2.137	1.09591	0.000154168	yes	up	ref_gene	mRNA	37.41	9.64333	GO:0016887;GO:0005524	MF:ATPase activity;MF:ATP binding;	K02074	------	------	------
ctg_03192	ctg_03192	hypothetical protein	2.896	1.53407	0.000153063	yes	up	ref_gene	mRNA	28.6467	5.22	------	------	------	------	------	------
ctg_03233	yidC	membrane protein insertase YidC	2.556	1.35413	0.000150076	yes	up	ref_gene	mRNA	138.7	30.17	GO:0015031;GO:0005886;GO:0032977	BP:protein transport;CC:plasma membrane;MF:membrane insertase activity;	K03217	yidC	map02024;map03070;map03060	Quorum sensing;Bacterial secretion system;Protein export
ctg_00844	ctg_00844	hypothetical protein	21.537	4.42874	0.000146517	yes	up	novel_gene	unknown	223.18	11.4467	------	------	------	------	------	------
ctg_00511	gdhA	NADP-specific glutamate dehydrogenase	2.433	1.28257	0.000142939	yes	up	ref_gene	mRNA	44.65	9.83	GO:0006520;GO:0004352;GO:0000166	BP:cellular amino acid metabolic process;MF:glutamate dehydrogenas;MF:nucleotide binding;	K00262	gdhA	map00220;map00250;map00910	Arginine biosynthesis;Alanine, aspartate and glutamate metabolism;Nitrogen metabolism
ctg_01992	ctg_01992	hypothetical protein	0.445	-1.16709	0.000140493	yes	down	ref_gene	mRNA	416.407	623.237	------	------	------	------	------	------
ctg_02357	ctg_02357	metalloregulator ArsR/SmtB family transcription factor	0.483	-1.04917	0.000139544	yes	down	ref_gene	mRNA	43.7267	56.5867	GO:0003700	MF:transcription factor activity, sequence-specific DNA binding;	K22043	czrA	------	------
ctg_01704	ctg_01704	hypothetical protein	2.111	1.07776	0.000139491	yes	up	ref_gene	mRNA	3.94333	0.986667	GO:0016020;GO:0015297;GO:0042910	CC:membrane;MF:antiporter activity;MF:xenobiotic transporter activity;	K26937	dinF	------	------
ctg_03193	ctg_03193	hypothetical protein	0.464	-1.10932	0.000139009	yes	down	ref_gene	mRNA	119.89	135.633	GO:1990362;GO:0046872	MF:butanol dehydrogenase activity;MF:metal ion binding;	------	------	------	------
ctg_01786	ctg_01786	hypothetical protein	0.335	-1.57653	0.000134172	yes	down	ref_gene	mRNA	15.5567	28.9033	GO:0016020	CC:membrane;	------	------	------	------
ctg_01323	ctg_01323	hypothetical protein	0.487	-1.03693	0.000133383	yes	down	ref_gene	mRNA	33.2367	36.3	GO:0016310;GO:0008654;GO:0016301;GO:0005524	BP:phosphorylation;BP:phospholipid biosynthetic process;MF:kinase activity;MF:ATP binding;	------	------	------	------
ctg_00902	ctg_00902	sugar-binding domain-containing protein	0.462	-1.11403	0.00013056	yes	down	ref_gene	mRNA	1206.09	1389.2	GO:0030246;GO:0003677	MF:carbohydrate binding;MF:DNA binding;	K05311	cggR	------	------
ctg_01481	parE	DNA topoisomerase IV subunit B	2.293	1.19726	0.000128207	yes	up	ref_gene	mRNA	112.227	25.6533	GO:0006265;GO:0007059;GO:0005694;GO:0003677;GO:0046872;GO:0003918;GO:0005524	BP:DNA topological change;BP:chromosome segregation;CC:chromosome;MF:DNA binding;MF:metal ion binding;MF:DNA topoisomerase type I;MF:ATP binding;	K02622	parE	------	------
ctg_02454	rimI	ribosomal protein S18-alanine N-acetyltransferase	2.253	1.17159	0.00012695	yes	up	ref_gene	mRNA	29.6767	7.77333	GO:0008080	MF:N-acetyltransferase activity;	K03789	rimI	------	------
ctg_01714	ctg_01714	putative DNA-binding protein	2.17	1.11788	0.000126726	yes	up	ref_gene	mRNA	204.89	68.27	GO:0003677	MF:DNA binding;	K09787	------	------	------
ctg_01959	ctg_01959	Tol-Pal system protein TolB	2.979	1.5749	0.000125339	yes	up	ref_gene	mRNA	11.2167	2.11	GO:0016020	CC:membrane;	------	------	------	------
ctg_01056	ctg_01056	aminopeptidase	2.031	1.02232	0.000125249	yes	up	ref_gene	mRNA	27.2133	7.18	GO:0006508;GO:0004177;GO:0046872;GO:0008237	BP:proteolysis;MF:aminopeptidase activity;MF:metal ion binding;MF:metallopeptidase activity;	K19689	ampS	------	------
ctg_01531	pyrF	orotidine-5'-phosphate decarboxylase	3.727	1.89796	0.000124059	yes	up	ref_gene	mRNA	71.23	10.37	GO:0006207;GO:0044205;GO:0004590	BP:'de novo' pyrimidine nucleobase biosynthetic process;BP:'de novo' UMP biosynthetic process;MF:orotidine-5'-phosphate decarboxylase activity;	K01591	pyrF	map00240	Pyrimidine metabolism
ctg_03136	ctg_03136	PTS sugar transporter subunit IIB	0.284	-1.81702	0.00012004	yes	down	ref_gene	mRNA	71.44	186.967	GO:0009401;GO:0016310;GO:0016301;GO:0008982	BP:phosphoenolpyruvate-dependent sugar phosphotransferase system;BP:phosphorylation;MF:kinase activity;MF:protein-;	K02760	celA	map02060;map00500	Phosphotransferase system (PTS);Starch and sucrose metabolism
ctg_02914	ctg_02914	glycoside hydrolase family 125 protein	2.625	1.39247	0.000119986	yes	up	ref_gene	mRNA	4.15667	0.826667	GO:1901575;GO:0005975;GO:0016787	BP:organic substance catabolic process;BP:carbohydrate metabolic process;MF:hydrolase activity;	K09704	------	------	------
ctg_02789	ctg_02789	DEAD/DEAH box helicase	2.678	1.4213	0.000119823	yes	up	ref_gene	mRNA	348.27	69.16	GO:0006401;GO:0010501;GO:0005737;GO:0016787;GO:0003724;GO:0003723;GO:0016887;GO:0005524	BP:RNA catabolic process;BP:RNA secondary structure unwinding;CC:cytoplasm;MF:hydrolase activity;MF:RNA helicase activity;MF:RNA binding;MF:ATPase activity;MF:ATP binding;	K05592	deaD	map03018	RNA degradation
ctg_00936	ctg_00936	Sugar phosphatase YidA	44.975	5.49104	0.000118525	yes	up	ref_gene	mRNA	1.53667	0.0133333	------	------	------	------	------	------
ctg_00239	dhaL	dihydroxyacetone kinase subunit DhaL	0.398	-1.32861	0.000116696	yes	down	ref_gene	mRNA	351.303	509.993	GO:0006071;GO:0016310;GO:0004371	BP:glycerol metabolic process;BP:phosphorylation;MF:glycerone kinase activity;	K05879	dhaL	map00561	Glycerolipid metabolism
ctg_00952	ctg_00952	ABC transporter permease	0.448	-1.15698	0.000113637	yes	down	ref_gene	mRNA	9.35333	11.55	GO:0055085;GO:0005886	BP:transmembrane transport;CC:plasma membrane;	K11070	potC	map02010	ABC transporters
ctg_01568	ctg_01568	Cell cycle protein GpsB	6.478	2.69565	0.000111551	yes	up	ref_gene	mRNA	46.9867	6.12333	GO:0016020	CC:membrane;	------	------	------	------
ctg_01611	ybeY	rRNA maturation RNase YbeY	3.116	1.6397	0.000107346	yes	up	ref_gene	mRNA	99.9067	20.6367	GO:0006508;GO:0006364;GO:0005737;GO:0004222;GO:0004521;GO:0008270	BP:proteolysis;BP:rRNA processing;CC:cytoplasm;MF:metalloendopeptidase activity;MF:endoribonuclease activity;MF:zinc ion binding;	K07042	ybeY	------	------
ctg_00869	ctg_00869	phosphate ABC transporter substrate-binding protein PstS family protein	0.45	-1.1529	0.000105441	yes	down	ref_gene	mRNA	5.06667	6.13	GO:0006817;GO:0005886;GO:0042301	BP:phosphate ion transport;CC:plasma membrane;MF:phosphate ion binding;	K02040	pstS	map05152;map02010;map02020	Tuberculosis;ABC transporters;Two-component system
ctg_01755	ctg_01755	exodeoxyribonuclease VII small subunit	4.645	2.21572	0.000104471	yes	up	ref_gene	mRNA	194.48	56.4633	GO:0006308;GO:0005737;GO:0009318;GO:0008855	BP:DNA catabolic process;CC:cytoplasm;CC:exodeoxyribonuclease VII complex;MF:exodeoxyribonuclease VII activity;	K03602	xseB	map03430	Mismatch repair
ctg_03494	ctg_03494	Glyoxal reductase	2.941	1.55613	0.00010201	yes	up	ref_gene	mRNA	173.907	46.0667	------	------	------	------	------	------
ctg_02315	ctg_02315	2-hydroxy-6-oxononadienedioate/2-hydroxy-6-oxononatrienedioate hydrolase	0.49	-1.02982	0.000101653	yes	down	ref_gene	mRNA	321.27	383.257	GO:0004497	MF:monooxygenase activity;	------	------	------	------
ctg_00505	ctg_00505	beta-glucoside-specific PTS transporter subunit IIABC	3.628	1.85911	0.000100245	yes	up	ref_gene	mRNA	1.86667	0.263333	GO:0009401;GO:0016310;GO:0005886;GO:0016301;GO:0008982	BP:phosphoenolpyruvate-dependent sugar phosphotransferase system;BP:phosphorylation;CC:plasma membrane;MF:kinase activity;MF:protein-;	K02757	bglF	map02060	Phosphotransferase system (PTS)

## Sheet: Table S5 (AncH vs. Anc DEGs)
Table S5. Differentially expressed genes (DEGs) between hydrogen peroxide–stressed wild type strains (AncH) and non-stressed wild type strains (Anc), including both upregulated and downregulated genes.
Gene id	Gene name	Gene description	FC	Log2FC	padjust	Significant	Regulate	Gene Type	Biotype	AncH	Anc	GO_id	GO_term	KO_id	KO_name	Pathway_id	Pathway_definition
ctg_01881	ctg_01881	heavy metal translocating P-type ATPase	2.751	1.46019	3.09E-07	yes	up	ref_gene	mRNA	15.5167	2.92333	------	------	K01533	copB	------	------
ctg_01896	purE	5-(carboxyamino)imidazole ribonucleotide mutase	0.031	-5.02487	3.19E-07	yes	down	ref_gene	mRNA	3.36333	76.0433	GO:0006189;GO:0034023;GO:0016829	BP:'de novo' IMP biosynthetic process;MF:5;MF:lyase activity;	K01588	purE	map00230	Purine metabolism
ctg_03490	greA	transcription elongation factor GreA	0.359	-1.47685	3.11E-07	yes	down	ref_gene	mRNA	30.5633	50.42	GO:0032784;GO:0003746;GO:0070063;GO:0003677	BP:regulation of DNA-templated transcription, elongation;MF:translation elongation factor activity;MF:RNA polymerase binding;MF:DNA binding;	K03624	greA	------	------
ctg_02031	ctg_02031	hypothetical protein	5.67	2.50343	3.13E-07	yes	up	sRNA	unknown	15280.1	8569.78	------	------	------	------	------	------
ctg_01996	ctg_01996	hypothetical protein	2.241	1.16444	1.05E-05	yes	up	ref_gene	mRNA	6.54	1.55333	GO:0005886;GO:0022857	CC:plasma membrane;MF:transmembrane transporter activity;	------	------	------	------
ctg_00900	clpP	ATP-dependent Clp endopeptidase proteolytic subunit ClpP	0.4	-1.32371	1.04E-05	yes	down	ref_gene	mRNA	1266.01	1870.55	GO:0006508;GO:0005737;GO:0004176;GO:0004252	BP:proteolysis;CC:cytoplasm;MF:ATP-dependent peptidase activity;MF:serine-type endopeptidase activity;	K01358	clpP	map04212;map04112	Longevity regulating pathway - worm;Cell cycle - Caulobacter
ctg_02562	ppdK	pyruvate%2C phosphate dikinase	0.205	-2.28309	5.09E-09	yes	down	ref_gene	mRNA	13.9133	35.0033	GO:0006090;GO:0016310;GO:0016301;GO:0046872;GO:0005524;GO:0050242	BP:pyruvate metabolic process;BP:phosphorylation;MF:kinase activity;MF:metal ion binding;MF:ATP binding;MF:pyruvate, phosphate dikinase activity;	K01006	ppdK	map00010;map00720;map00620;map00710	Glycolysis / Gluconeogenesis;Carbon fixation pathways in prokaryotes;Pyruvate metabolism;Carbon fixation in photosynthetic organisms
ctg_01568	ctg_01568	Cell cycle protein GpsB	7.633	2.93227	1.01E-05	yes	up	ref_gene	mRNA	18.6867	1.83667	------	------	------	------	------	------
ctg_00718	ctg_00718	hypothetical protein	3.168	1.66369	9.84E-06	yes	up	ref_gene	mRNA	14.9667	2.85	GO:0016020	CC:membrane;	------	------	------	------
ctg_01105	ctg_01105	GRP family sugar transporter	0.488	-1.03435	9.67E-06	yes	down	ref_gene	mRNA	16.3	17.9733	GO:0005886;GO:0015144	CC:plasma membrane;MF:carbohydrate transmembrane transporter activity;	K05340	glcU	------	------
ctg_00655	ctg_00655	cation-translocating P-type ATPase	0.308	-1.70091	5.18E-09	yes	down	ref_gene	mRNA	28.7733	48.5767	GO:0016020;GO:0016887;GO:0005524	CC:membrane;MF:ATPase activity;MF:ATP binding;	K12952	ctpE	------	------
ctg_00221	ctg_00221	ABC transporter ATP-binding protein	2.326	1.21809	9.49E-06	yes	up	ref_gene	mRNA	5.68667	1.29333	------	------	K18887	efrA	map02010	ABC transporters
ctg_01466	ctg_01466	hypothetical protein	2.21	1.14409	9.45E-06	yes	up	ref_gene	mRNA	43.7133	11.21	GO:0016616	MF:oxidoreductase activity, acting on the CH-OH group of donors, NAD or NADP as acceptor;	------	------	------	------
ctg_00905	tpiA	triose-phosphate isomerase	0.477	-1.06875	9.33E-06	yes	down	ref_gene	mRNA	1032.72	1230.32	GO:0006096;GO:0006094;GO:0005737;GO:0004807	BP:glycolytic process;BP:gluconeogenesis;CC:cytoplasm;MF:triose-phosphate isomerase activity;	K01803	tpiA	map00010;map00051;map00710;map00562	Glycolysis / Gluconeogenesis;Fructose and mannose metabolism;Carbon fixation in photosynthetic organisms;Inositol phosphate metabolism
ctg_02437	ctg_02437	Potassium transporter KimA	0.416	-1.26375	9.33E-06	yes	down	ref_gene	mRNA	390.197	735.127	------	------	------	------	------	------
ctg_01957	nagA	N-acetylglucosamine-6-phosphate deacetylase	0.2	-2.32164	5.39E-09	yes	down	ref_gene	mRNA	132.64	356.587	GO:0006044;GO:0005975;GO:0046872;GO:0047419;GO:0008448	BP:N-acetylglucosamine metabolic process;BP:carbohydrate metabolic process;MF:metal ion binding;MF:N-acetylgalactosamine-6-phosphate deacetylase activity;MF:N-acetylglucosamine-6-phosphate deacetylase activity;	K01443	nagA	map00520	Amino sugar and nucleotide sugar metabolism
ctg_02818	ctg_02818	cation diffusion facilitator family transporter	0.413	-1.27481	2.75E-07	yes	down	ref_gene	mRNA	46.7467	64.01	GO:0016020;GO:0008324	CC:membrane;MF:cation transmembrane transporter activity;	K16264	czcD	------	------
ctg_02947	kduI	5-dehydro-4-deoxy-D-glucuronate isomerase	0.401	-1.31864	8.94E-06	yes	down	ref_gene	mRNA	4.82333	6.82333	GO:0045490;GO:0008697;GO:0008270	BP:pectin catabolic process;MF:4-deoxy-L-threo-5-hexosulose-uronate ketol-isomerase activity;MF:zinc ion binding;	K01815	kduI	map00040	Pentose and glucuronate interconversions
ctg_01419	ctg_01419	Lipopolysaccharide assembly protein A	0.142	-2.81865	8.83E-06	yes	down	ref_gene	mRNA	93.4667	336.963	GO:0009058;GO:0008483;GO:0030170	BP:biosynthetic process;MF:transaminase activity;MF:pyridoxal phosphate binding;	------	------	map00300	Lysine biosynthesis
ctg_02449	ctg_02449	redox-sensing transcriptional repressor Rex	0.306	-1.70922	2.55E-07	yes	down	ref_gene	mRNA	49.4733	91.6233	GO:0051775;GO:0045892;GO:0005737;GO:0003700;GO:0003677	BP:response to redox state;BP:negative regulation of transcription, DNA-templated;CC:cytoplasm;MF:transcription factor activity, sequence-specific DNA binding;MF:DNA binding;	K01926	rex	------	------
ctg_01460	ctg_01460	hemolysin III family protein	39.732	5.31223	1.20E-10	yes	up	ref_gene	mRNA	565.167	8.48333	GO:0016020;GO:0140911	CC:membrane;CC:old GO;	K11068	hlyIII	------	------
ctg_01997	ctg_01997	hypothetical protein	2.166	1.11505	2.56E-07	yes	up	ref_gene	mRNA	421.597	113.42	GO:0016491	MF:oxidoreductase activity;	------	------	------	------
ctg_02633	ctg_02633	putative cation-transporting ATPase F	0.344	-1.53753	2.48E-07	yes	down	ref_gene	mRNA	351.46	560.09	GO:0016020;GO:0003677	CC:membrane;MF:DNA binding;	------	------	------	------
ctg_00260	ctg_00260	putative HTH-type transcriptional regulator	2.511	1.32815	8.47E-06	yes	up	ref_gene	mRNA	31.1	9.37333	------	------	------	------	------	------
ctg_01341	ctg_01341	phosphate ABC transporter substrate-binding protein PstS family protein	0.364	-1.45686	8.28E-06	yes	down	ref_gene	mRNA	3.33333	5.08333	GO:0006817;GO:0005886;GO:0042301	BP:phosphate ion transport;CC:plasma membrane;MF:phosphate ion binding;	K02040	pstS	map05152;map02010;map02020	Tuberculosis;ABC transporters;Two-component system
ctg_03311	ctg_03311	heavy metal translocating P-type ATPase	3.284	1.71552	8.29E-06	yes	up	ref_gene	mRNA	2.78667	0.443333	GO:0005886;GO:0046872;GO:0016887;GO:0005524;GO:0019829	CC:plasma membrane;MF:metal ion binding;MF:ATPase activity;MF:ATP binding;MF:cation-transporting ATPase activity;	K01534	zntA	------	------
ctg_00904	ctg_00904	phosphoglycerate kinase	0.442	-1.17796	8.00E-06	yes	down	ref_gene	mRNA	877.447	1046.57	GO:0016310;GO:0006096;GO:0005737;GO:0004618;GO:0005524	BP:phosphorylation;BP:glycolytic process;CC:cytoplasm;MF:phosphoglycerate kinase activity;MF:ATP binding;	K00927	pgk	map00010;map04066;map00710	Glycolysis / Gluconeogenesis;HIF-1 signaling pathway;Carbon fixation in photosynthetic organisms
ctg_01622	hisS	histidine--tRNA ligase	2.222	1.15161	7.93E-06	yes	up	ref_gene	mRNA	146.823	35.3733	GO:0006427;GO:0005737;GO:0016740;GO:0004821;GO:0005524	BP:histidyl-tRNA aminoacylation;CC:cytoplasm;MF:transferase activity;MF:histidine-tRNA ligase activity;MF:ATP binding;	K01892	hisS	map00970	Aminoacyl-tRNA biosynthesis
ctg_01464	ctg_01464	hypothetical protein	4.114	2.04061	7.89E-06	yes	up	ref_gene	mRNA	11.9933	1.93	GO:0016747	MF:transferase activity, transferring acyl groups other than amino-acyl groups;	------	------	------	------
ctg_01857	ctg_01857	hypothetical protein	0.444	-1.17184	2.33E-07	yes	down	ref_gene	mRNA	902.383	2591.26	GO:0016020	CC:membrane;	------	------	------	------
ctg_03007	ctg_03007	hypothetical protein	0.288	-1.79384	7.52E-06	yes	down	ref_gene	mRNA	1994.55	9876.47	------	------	------	------	------	------
ctg_00560	ctg_00560	NAD-dependent epimerase/dehydratase family protein	0.385	-1.37578	2.22E-07	yes	down	ref_gene	mRNA	146.943	209.777	------	------	K01784	galE	map00520;map01250;map00541;map00052	Amino sugar and nucleotide sugar metabolism;Biosynthesis of nucleotide sugars;O-Antigen nucleotide sugar biosynthesis;Galactose metabolism
ctg_00956	ctg_00956	Calcium-transporting ATPase	0.317	-1.65558	2.19E-07	yes	down	ref_gene	mRNA	45.2167	79.5033	GO:0016853	MF:isomerase activity;	------	------	------	------
ctg_00876	ctg_00876	hypothetical protein	0.365	-1.45453	2.11E-07	yes	down	ref_gene	mRNA	276.42	405.853	------	------	------	------	------	------
ctg_02785	ctg_02785	hypothetical protein	2.34	1.22644	2.13E-07	yes	up	ref_gene	mRNA	146.437	32.8	------	------	------	------	------	------
ctg_03249	ctg_03249	hypothetical protein	5.92	2.56548	2.14E-07	yes	up	sRNA	unknown	64427	21393.9	------	------	------	------	------	------
ctg_01478	ctg_01478	Protein LacX%2C plasmid	2.137	1.09571	7.11E-06	yes	up	ref_gene	mRNA	16.5967	4.11667	GO:0005886;GO:0022857	CC:plasma membrane;MF:transmembrane transporter activity;		------	map04113	Meiosis - yeast
ctg_00500	ctg_00500	ABC transporter ATP-binding protein	2.306	1.20531	6.98E-06	yes	up	ref_gene	mRNA	6.96333	1.61	GO:0016020;GO:0140359;GO:0016887;GO:0005524	CC:membrane;MF:ABC-type transmembrane transporter activity;MF:ATPase activity;MF:ATP binding;	K18891	patA	map02010	ABC transporters
ctg_03202	ctg_03202	hypothetical protein	2.179	1.12352	6.91E-06	yes	up	ref_gene	mRNA	147.703	65.1733	GO:0004497	MF:monooxygenase activity;	------	------	------	------
ctg_03410	ctg_03410	NCS2 family permease	0.053	-4.23978	1.94E-07	yes	down	ref_gene	mRNA	7.04333	73.4367	GO:1904823;GO:0005886;GO:0015205	BP:purine nucleobase transmembrane transport;CC:plasma membrane;MF:nucleobase transmembrane transporter activity;	K06901	pbuG	------	------
ctg_02316	ctg_02316	NADH-dependent butanol dehydrogenase A	0.388	-1.36608	1.99E-07	yes	down	ref_gene	mRNA	87.71	121.833	------	------	------	------	------	------
ctg_02574	ctg_02574	Enterobactin exporter EntS	0.463	-1.11144	1.95E-07	yes	down	ref_gene	mRNA	98.3167	116.977	GO:0016020	CC:membrane;	------	------	------	------
ctg_00617	ctg_00617	Putative NAD(P)H nitroreductase YodC	0.38	-1.3974	6.80E-06	yes	down	ref_gene	mRNA	169.83	269.687	------	------	------	------	------	------
ctg_00889	ctg_00889	5'-deoxynucleotidase YfbR	2.061	1.04337	6.51E-06	yes	up	ref_gene	mRNA	83.05	32.7667	------	------	------	------	------	------
ctg_03347	rplI	50S ribosomal protein L9	2.049	1.03469	6.45E-06	yes	up	ref_gene	mRNA	233.15	77.3533	GO:0006412;GO:1990904;GO:0005840;GO:0003735;GO:0019843	BP:translation;CC:ribonucleoprotein complex;CC:ribosome;MF:structural constituent of ribosome;MF:rRNA binding;	K02939	rplI	map03010	Ribosome
ctg_01236	ctg_01236	hypothetical protein	3.035	1.60155	6.35E-06	yes	up	novel_gene	unknown	0	0	------	------	------	------	------	------
ctg_03353	ctg_03353	glycosyltransferase	0.417	-1.26163	1.82E-07	yes	down	ref_gene	mRNA	160.747	203.06	GO:0016757	MF:transferase activity, transferring glycosyl groups;	K00712	tagE	map00552	Teichoic acid biosynthesis
ctg_01210	atpE	F0F1 ATP synthase subunit C	2.594	1.37527	6.28E-06	yes	up	ref_gene	mRNA	248.037	126.35	GO:0045263;GO:0005886;GO:0016787;GO:0008289;GO:0046933	CC:proton-transporting ATP synthase complex, coupling factor;CC:plasma membrane;MF:hydrolase activity;MF:lipid binding;MF:proton-transporting ATP synthase activity, rotational mechanism;	K02110	atpE	map00195;map00190	Photosynthesis;Oxidative phosphorylation
ctg_03255	ctg_03255	C40 family peptidase	3.372	1.75363	1.74E-07	yes	up	ref_gene	mRNA	99.5	16.1533	------	------	K21471	cwlO	------	------
ctg_02407	ctg_02407	cytochrome ubiquinol oxidase subunit I	2.91	1.54082	5.98E-06	yes	up	ref_gene	mRNA	7.96	1.43	GO:0019646;GO:0005886;GO:0070069;GO:0046872;GO:0009055	BP:aerobic electron transport chain;CC:plasma membrane;CC:cytochrome complex;MF:metal ion binding;MF:electron carrier activity;	K00425	cydA	map00190;map02020	Oxidative phosphorylation;Two-component system
ctg_02808	ctg_02808	putative protein	0.439	-1.18664	6.01E-06	yes	down	ref_gene	mRNA	930.35	1678.98	GO:0016020	CC:membrane;	------	------	------	------
ctg_03114	ctg_03114	Succinyl-diaminopimelate desuccinylase	0.458	-1.12557	5.77E-06	yes	down	ref_gene	mRNA	63.3033	76.1133	GO:0016020	CC:membrane;	------	------	------	------
ctg_01786	ctg_01786	hypothetical protein	4.41	2.14086	5.66E-06	yes	up	ref_gene	mRNA	132329	17037.9	GO:0016020	CC:membrane;	------	------	------	------
ctg_01721	ctg_01721	oligopeptide ABC transporter substrate-binding protein	2.634	1.39706	5.54E-06	yes	up	ref_gene	mRNA	7.37333	1.45333	GO:0055085;GO:0043190;GO:0042597	BP:transmembrane transport;CC:ATP-binding cassett;CC:periplasmic space;	K02035	------	map02024	Quorum sensing
ctg_00697	ctg_00697	hypothetical protein	3.502	1.80808	5.50E-06	yes	up	sRNA	unknown	1306.23	866.883	------	------	------	------	------	------
ctg_01197	ctg_01197	ring-cleavage extradiol dioxygenase	3.81	1.92961	1.57E-07	yes	up	ref_gene	mRNA	40.0433	5.95667	GO:0051213	MF:dioxygenase activity;	K07104	catE	map00362;map00361;map00622;map00643	Benzoate degradation;Chlorocyclohexane and chlorobenzene degradation;Xylene degradation;Styrene degradation
ctg_01888	purM	phosphoribosylformylglycinamidine cyclo-ligase	0.009	-6.72931	6.50E-11	yes	down	ref_gene	mRNA	3.77	220.993	GO:0006189;GO:0005737;GO:0004641;GO:0005524	BP:'de novo' IMP biosynthetic process;CC:cytoplasm;MF:phosphoribosylformylglycinamidine cyclo-ligase activity;MF:ATP binding;	K01933	purM	map00230	Purine metabolism
ctg_00804	ctg_00804	hypothetical protein	2.413	1.27088	5.31E-06	yes	up	ref_gene	mRNA	8.44	1.84	GO:0016020;GO:0005524	CC:membrane;MF:ATP binding;	------	------	------	------
ctg_00512	ctg_00512	hypothetical protein N507_2339 [Lacticaseibacillus rhamnosus DSM 14870]	8.487	3.08519	3.01E-09	yes	up	novel_gene	unknown	734.79	165.643	GO:0005737;GO:0003676;GO:0003677	CC:cytoplasm;MF:nucleic acid binding;MF:DNA binding;	K03704	cspA	------	------
ctg_02405	cydB	cytochrome d ubiquinol oxidase subunit II	3.511	1.81177	5.34E-06	yes	up	ref_gene	mRNA	7.7	1.19	GO:0005886	CC:plasma membrane;	K00426	cydB	map00190;map02020	Oxidative phosphorylation;Two-component system
ctg_01796	ctg_01796	hypothetical protein	38.093	5.25145	5.17E-06	yes	up	novel_gene	unknown	55.77	0.833333	------	------	------	------	------	------
ctg_02626	ctg_02626	putative oxidoreductase	0.25	-1.99962	5.08E-06	yes	down	ref_gene	mRNA	123.427	362.67	------	------	------	------	------	------
ctg_02088	citC	[citrate (pro-3S)-lyase] ligase	2.599	1.37795	4.93E-06	yes	up	ref_gene	mRNA	20.88	4.35333	GO:0009058;GO:0008771;GO:0016829;GO:0016747;GO:0005524	BP:biosynthetic process;MF:[citrat;MF:lyase activity;MF:transferase activity, transferring acyl groups other than amino-acyl groups;MF:ATP binding;	K01910	citC	map02020	Two-component system
ctg_02072	rpmG	50S ribosomal protein L33	11.351	3.50469	4.89E-06	yes	up	ref_gene	mRNA	514.77	58.4667	GO:0006412;GO:1990904;GO:0005840;GO:0003735	BP:translation;CC:ribonucleoprotein complex;CC:ribosome;MF:structural constituent of ribosome;	K02913	rpmG	map03010	Ribosome
ctg_00582	ctg_00582	hypothetical protein	7.847	2.97221	1.39E-07	yes	up	ref_gene	mRNA	36.42	2.56667	GO:0016787	MF:hydrolase activity;	------	------	------	------
ctg_01239	ctg_01239	Putative universal stress protein	0.107	-3.22442	1.37E-07	yes	down	ref_gene	mRNA	256.673	1382.63	------	------	------	------	------	------
ctg_00502	ctg_00502	OFA family MFS transporter	0.106	-3.23639	1.39E-07	yes	down	ref_gene	mRNA	7.87667	40.4833	GO:0005886;GO:0022857	CC:plasma membrane;MF:transmembrane transporter activity;	K08177	oxlT	------	------
ctg_02091	ctg_02091	acetyl-CoA carboxylase biotin carboxyl carrier protein subunit	3.833	1.93864	4.72E-06	yes	up	ref_gene	mRNA	26.6833	4.8	------	------	K23351	gcdC	map00362;map00650	Benzoate degradation;Butanoate metabolism
ctg_03060	ctg_03060	hypothetical protein	2.576	1.36524	4.58E-06	yes	up	ref_gene	mRNA	21.4533	5.06667	GO:0016747	MF:transferase activity, transferring acyl groups other than amino-acyl groups;	------	------	------	------
ctg_00574	lacA	galactose-6-phosphate isomerase subunit LacA	0.357	-1.48602	1.28E-07	yes	down	ref_gene	mRNA	83.59	143.193	GO:0005988;GO:0050044;GO:0016861	BP:lactose metabolic process;MF:galactose-6-phosphate isomerase activity;MF:intramolecular oxidoreductase activity, interconverting aldoses and ketoses;	K01819	lacA	map00052	Galactose metabolism
ctg_03117	ctg_03117	Zinc-transporting ATPase	0.406	-1.30216	1.24E-07	yes	down	ref_gene	mRNA	13.0133	16.7367	GO:0016020	CC:membrane;	------	------	------	------
ctg_01035	ctg_01035	Polyphosphate:ADP phosphotransferase	11.236	3.4901	1.21E-07	yes	up	sRNA	unknown	329.963	55.0567	------	------	------	------	------	------
ctg_02860	trpS	tryptophan--tRNA ligase	2.085	1.05972	4.34E-06	yes	up	ref_gene	mRNA	112.897	29.3833	GO:0006436;GO:0004830;GO:0005524	BP:tryptophanyl-tRNA aminoacylation;MF:tryptophan-tRNA ligase activity;MF:ATP binding;	K01867	trpS	map00970	Aminoacyl-tRNA biosynthesis
ctg_03080	ctg_03080	Peroxyureidoacrylate/ureidoacrylate amidohydrolase RutB	0.433	-1.20599	4.31E-06	yes	down	ref_gene	mRNA	8010.94	26562	------	------	------	------	------	------
ctg_00398	agaB	PTS galactosamine transporter subunit IIB	0.361	-1.47013	4.18E-06	yes	down	ref_gene	mRNA	62.2267	96.1867	GO:0009401;GO:0016310;GO:0005737;GO:0016301;GO:0008982	BP:phosphoenolpyruvate-dependent sugar phosphotransferase system;BP:phosphorylation;CC:cytoplasm;MF:kinase activity;MF:protein-;	K10984	agaB	map02060;map00052	Phosphotransferase system (PTS);Galactose metabolism
ctg_00518	ctg_00518	putative sugar epimerase YhfK	2.822	1.49657	4.15E-06	yes	up	ref_gene	mRNA	26.8233	4.92	------	------	------	------	------	------
ctg_03160	ctg_03160	amino acid ABC transporter ATP-binding protein	0.241	-2.05455	4.04E-06	yes	down	ref_gene	mRNA	38.8333	89.1267	GO:0015424;GO:0016887;GO:0005524	MF:amino acid-transporting ATPase activity;MF:ATPase activity;MF:ATP binding;	K17076	lysY	map02010	ABC transporters
ctg_02512	ctg_02512	hypothetical protein	0.413	-1.27467	4.02E-06	yes	down	ref_gene	mRNA	396.743	717.7	------	------	------	------	------	------
ctg_02624	ctg_02624	Oxidoreductase YdhF	0.335	-1.57754	3.96E-06	yes	down	ref_gene	mRNA	979.68	4229.84	------	------	------	------	------	------
ctg_01887	purN	phosphoribosylglycinamide formyltransferase	0.009	-6.87264	3.37E-11	yes	down	ref_gene	mRNA	5.63333	403.09	GO:0006189;GO:0004644	BP:'de novo' IMP biosynthetic process;MF:phosphoribosylglycinamide formyltransferase activity;	K11175	purN	map00230;map00670	Purine metabolism;One carbon pool by folate
ctg_00293	ctg_00293	Inner membrane transporter YcaM	2.819	1.49523	3.86E-06	yes	up	ref_gene	mRNA	65.5	16.6267	------	------	------	------	------	------
ctg_01595	ctg_01595	2-hydroxymuconate tautomerase	5.313	2.40959	3.74E-06	yes	up	ref_gene	mRNA	279.01	104.643	GO:0006725;GO:0016853	BP:cellular aromatic compound metabolic process;MF:isomerase activity;	K01821	praC	map00362;map00622;map00621	Benzoate degradation;Xylene degradation;Dioxin degradation
ctg_00041	ctg_00041	PTS cellobiose transporter subunit IIB	0.224	-2.15824	1.03E-07	yes	down	ref_gene	mRNA	534.467	2276.56	GO:0009401;GO:0016310;GO:0016301;GO:0008982	BP:phosphoenolpyruvate-dependent sugar phosphotransferase system;BP:phosphorylation;MF:kinase activity;MF:protein-;	K02760	celA	map02060;map00500	Phosphotransferase system (PTS);Starch and sucrose metabolism
ctg_00852	pgsA	CDP-diacylglycerol--glycerol-3-phosphate 3-phosphatidyltransferase	0.389	-1.36306	1.06E-07	yes	down	ref_gene	mRNA	291.857	455.22	GO:0006655;GO:0016020;GO:0008444	BP:phosphatidylglycerol biosynthetic process;CC:membrane;MF:CDP-diacylglycerol-glycerol-3-phosphate 3-phosphatidyltransferase activity;	K00995	pgsA	map00564	Glycerophospholipid metabolism
ctg_01272	ctg_01272	ABC transporter permease	0.398	-1.32918	1.03E-07	yes	down	ref_gene	mRNA	32.9267	45.1567	GO:0043190;GO:0140359	CC:ATP-binding cassett;MF:ABC-type transmembrane transporter activity;	K01992	------	------	------
ctg_01238	ctg_01238	hypothetical protein	0.246	-2.02362	2.06E-09	yes	down	ref_gene	mRNA	164.907	457.01	GO:0016020	CC:membrane;	------	------	------	------
ctg_03290	ctg_03290	hypothetical protein	0.246	-2.02362	2.06E-09	yes	down	ref_gene	mRNA	164.907	457.01	GO:0016020	CC:membrane;	------	------	------	------
ctg_02438	ctg_02438	hypothetical protein	2.646	1.40408	3.55E-06	yes	up	ref_gene	mRNA	22.71	4.80333	GO:0003677	MF:DNA binding;	------	------	------	------
ctg_02693	ctg_02693	hypothetical protein	0.468	-1.0959	3.52E-06	yes	down	ref_gene	mRNA	1162.94	1398.84	------	------	------	------	------	------
ctg_03327	ctg_03327	hypothetical protein	5.771	2.52886	3.50E-06	yes	up	sRNA	unknown	1660.18	0	------	------	------	------	------	------
ctg_02386	ctg_02386	C69 family dipeptidase	2.566	1.35967	3.42E-06	yes	up	ref_gene	mRNA	189.303	39.9433	GO:0006508;GO:0016805;GO:0070004	BP:proteolysis;MF:dipeptidase activity;MF:cysteine-type exopeptidase activity;	K08659	pepDA	------	------
ctg_00884	ctg_00884	phospho-sugar mutase	0.401	-1.31848	3.43E-06	yes	down	ref_gene	mRNA	501.353	648.413	GO:0005975;GO:0004614;GO:0000287;GO:0016868	BP:carbohydrate metabolic process;MF:phosphoglucomutase activity;MF:magnesium ion binding;MF:intramolecular transferase activity, phosphotransferases;	K01835	pgm	map01250;map00230;map00521;map00520;map00052;map00010;map00500;map00030	Biosynthesis of nucleotide sugars;Purine metabolism;Streptomycin biosynthesis;Amino sugar and nucleotide sugar metabolism;Galactose metabolism;Glycolysis / Gluconeogenesis;Starch and sucrose metabolism;Pentose phosphate pathway
ctg_02204	ctg_02204	Amylopullulanase	0.367	-1.44737	3.30E-06	yes	down	ref_gene	mRNA	254.083	423.353	GO:0016020	CC:membrane;	------	------	------	------
ctg_01411	pfkB	1-phosphofructokinase	2.294	1.19814	3.31E-06	yes	up	ref_gene	mRNA	1251.47	304.293	GO:2001059;GO:0005988;GO:0008662;GO:0009024;GO:0005524	BP:D-tagatose 6-phosphate catabolic process;BP:lactose metabolic process;MF:1-phosphofructokinase activity;MF:tagatose-6-phosphate kinase activity;MF:ATP binding;	K00882	fruK	map02060;map00051	Phosphotransferase system (PTS);Fructose and mannose metabolism
ctg_01704	ctg_01704	hypothetical protein	2.667	1.41509	3.31E-06	yes	up	ref_gene	mRNA	144.93	38.5567	GO:0006351;GO:0000428;GO:0003899;GO:0003677	BP:transcription, DNA-templated;CC:DNA-directed RNA polymerase complex;MF:DNA-directed RNA polymerase activity;MF:DNA binding;	------	------	------	------
ctg_03134	ctg_03134	PTS transporter subunit EIIC	0.281	-1.82893	3.32E-06	yes	down	ref_gene	mRNA	47.9867	89.6067	GO:0009401;GO:0005886;GO:0008982	BP:phosphoenolpyruvate-dependent sugar phosphotransferase system;CC:plasma membrane;MF:protein-;	K02761	celB	map02060;map00500	Phosphotransferase system (PTS);Starch and sucrose metabolism
ctg_02833	ctg_02833	ATP-binding cassette domain-containing protein	0.466	-1.10273	3.32E-06	yes	down	ref_gene	mRNA	8.08667	9.04667	GO:0016020;GO:0140359;GO:0016887;GO:0005524	CC:membrane;MF:ABC-type transmembrane transporter activity;MF:ATPase activity;MF:ATP binding;	K06147	------	------	------
ctg_02090	ctg_02090	sodium ion-translocating decarboxylase subunit beta	2.968	1.56928	3.16E-06	yes	up	ref_gene	mRNA	25.6033	4.60667	GO:0006814;GO:0005886;GO:0018801	BP:sodium ion transport;CC:plasma membrane;MF:glutaconyl-CoA decarboxylase activity;	K20509	madB	map00362;map00620;map00650	Benzoate degradation;Pyruvate metabolism;Butanoate metabolism
ctg_01016	ctg_01016	ACT domain-containing protein	2.825	1.4983	3.16E-06	yes	up	ref_gene	mRNA	116.94	28.0567	------	------	K06209	pheB	map00400	Phenylalanine, tyrosine and tryptophan biosynthesis
ctg_02191	ctg_02191	hypothetical protein	0.222	-2.17405	3.13E-06	yes	down	ref_gene	mRNA	69.2367	192.463	GO:0016020	CC:membrane;	------	------	------	------
ctg_01995	ctg_01995	hypothetical protein	2.945	1.55842	3.06E-06	yes	up	ref_gene	mRNA	351.813	69.37	------	------	------	------	------	------
ctg_01490	ctg_01490	Tyrosine recombinase XerS	0.403	-1.31039	3.04E-06	yes	down	ref_gene	mRNA	9.79667	13.47	GO:0019301;GO:0005737;GO:0046872;GO:0008994	BP:rhamnose catabolic process;CC:cytoplasm;MF:metal ion binding;MF:rhamnulose-1-phosphate aldolase activity;	------	rhaD	map00040;map00051	Pentose and glucuronate interconversions;Fructose and mannose metabolism
ctg_03309	ctg_03309	CPBP family intramembrane glutamic endopeptidase	2.378	1.24945	3.07E-06	yes	up	ref_gene	mRNA	10.34	2.36667	GO:0071586;GO:0016020;GO:0004222	BP:CAAX-box protein processing;CC:membrane;MF:metalloendopeptidase activity;	K07052	------	------	------
ctg_03255	ctg_03255	cell wall hydrolase P40	4.24	2.0842	1.72E-09	yes	up	ref_gene	mRNA	72.63	9.15667	------	------	K21471	cwlO	------	------
ctg_00025	ctg_00025	ABC transporter substrate-binding protein	0.43	-1.21595	2.89E-06	yes	down	ref_gene	mRNA	70.7633	87.21	------	------	K02027	------	------	------
ctg_03489	ctg_03489	D-alanyl-D-alanine carboxypeptidase family protein	0.432	-1.2118	8.59E-08	yes	down	ref_gene	mRNA	152.85	190.383	GO:0071555;GO:0008360;GO:0006508;GO:0009252;GO:0009002	BP:cell wall organization;BP:regulation of cell shape;BP:proteolysis;BP:peptidoglycan biosynthetic process;MF:serine-type D-Ala-D-Ala carboxypeptidase activity;	K07258	dacC	map00550	Peptidoglycan biosynthesis
ctg_02328	ctg_02328	2%2C3-diphosphoglycerate-dependent phosphoglycerate mutase	0.297	-1.74948	8.73E-08	yes	down	ref_gene	mRNA	153.557	301.733	GO:0006096;GO:0006094;GO:0046538	BP:glycolytic process;BP:gluconeogenesis;MF:2,3-bisphosphoglycerate-dependent phosphoglycerate mutase activity;	K01834	gpmA	map00680;map00010;map05230;map04922;map00260	Methane metabolism;Glycolysis / Gluconeogenesis;Central carbon metabolism in cancer;Glucagon signaling pathway;Glycine, serine and threonine metabolism
ctg_02387	ctg_02387	NAD(P)/FAD-dependent oxidoreductase	4.523	2.17716	1.48E-09	yes	up	ref_gene	mRNA	159.693	19.0467	GO:0050660;GO:0016491	MF:flavin adenine dinucleotide binding;MF:oxidoreductase activity;	K00383	gor	map04918;map00480;map05415	Thyroid hormone synthesis;Glutathione metabolism;Diabetic cardiomyopathy
ctg_02431	ctg_02431	hemolysin family protein	0.354	-1.49783	2.75E-06	yes	down	ref_gene	mRNA	179.43	265.737	GO:0016020;GO:0050660	CC:membrane;MF:flavin adenine dinucleotide binding;	K03699	tlyC	------	------
ctg_00028	manA	mannose-6-phosphate isomerase%2C class I	0.131	-2.93556	1.34E-09	yes	down	ref_gene	mRNA	57.7633	239.053	GO:0005975;GO:0004476;GO:0008270	BP:carbohydrate metabolic process;MF:mannose-6-phosphate isomerase activity;MF:zinc ion binding;	K01809	manA	map00520;map01250;map00541;map00051	Amino sugar and nucleotide sugar metabolism;Biosynthesis of nucleotide sugars;O-Antigen nucleotide sugar biosynthesis;Fructose and mannose metabolism
ctg_01360	ctg_01360	hypothetical protein	2.873	1.52275	2.73E-06	yes	up	ref_gene	mRNA	285.203	128.6	------	------	------	------	------	------
ctg_02738	ctg_02738	hypothetical protein	0.412	-1.28095	7.73E-08	yes	down	ref_gene	mRNA	222.143	369.063	GO:0016020	CC:membrane;	------	------	------	------
ctg_01196	ctg_01196	hypothetical protein	2.568	1.36043	2.69E-06	yes	up	ref_gene	mRNA	916.403	240.227	GO:0003700	MF:transcription factor activity, sequence-specific DNA binding;	------	------	------	------
ctg_02774	ctg_02774	L-lactate dehydrogenase	0.479	-1.06233	2.66E-06	yes	down	ref_gene	mRNA	3014.63	3408.94	GO:0006096;GO:0005737;GO:0004459	BP:glycolytic process;CC:cytoplasm;MF:L-lactate dehydrogenase activity;	K00016	ldh	map00640;map00270;map00620;map00010;map04922;map05230;map04066	Propanoate metabolism;Cysteine and methionine metabolism;Pyruvate metabolism;Glycolysis / Gluconeogenesis;Glucagon signaling pathway;Central carbon metabolism in cancer;HIF-1 signaling pathway
ctg_00492	ctg_00492	hypothetical protein	0.249	-2.00389	7.77E-08	yes	down	ref_gene	mRNA	9.24	19.4667	GO:0008643;GO:0005886;GO:0022857	BP:carbohydrate transport;CC:plasma membrane;MF:transmembrane transporter activity;	------	iolT	------	------
ctg_01864	ctg_01864	hypothetical protein	0.407	-1.29576	7.31E-08	yes	down	ref_gene	mRNA	24.7267	31.4267	GO:0016020;GO:0016887;GO:0005524	CC:membrane;MF:ATPase activity;MF:ATP binding;	------	------	------	------
ctg_02846	ctg_02846	putative protein YpuA	0.241	-2.05395	7.83E-08	yes	down	ref_gene	mRNA	935.4	2543.14	------	------	------	------	------	------
ctg_01892	purS	phosphoribosylformylglycinamidine synthase subunit PurS	0.023	-5.44581	7.15E-08	yes	down	ref_gene	mRNA	1.81667	107.793	GO:0006189;GO:0005737;GO:0004642;GO:0005524	BP:'de novo' IMP biosynthetic process;CC:cytoplasm;MF:phosphoribosylformylglycinamidine synthase activity;MF:ATP binding;	K23264	purS	map00230	Purine metabolism
ctg_02310	ctg_02310	acyl carrier protein	3.549	1.82758	7.38E-08	yes	up	ref_gene	mRNA	1639.65	599.213	GO:0005737;GO:0000036	CC:cytoplasm;MF:ACP phosphopantetheine attachment site binding involved in fatty acid biosynthetic process;	K02078	acpP	map00998	Biosynthesis of various antibiotics
ctg_03517	ctg_03517	LCP family protein	0.5	-1.00099	2.58E-06	yes	down	ref_gene	mRNA	102.337	112.553	GO:0016020	CC:membrane;	K01005	tagT_U_V	map00552	Teichoic acid biosynthesis
ctg_03494	ctg_03494	Glyoxal reductase	16.151	4.01355	2.59E-06	yes	up	ref_gene	mRNA	19.7767	1.01333	GO:0016020	CC:membrane;	------	------	------	------
ctg_02625	ctg_02625	putative oxidoreductase	13.493	3.75412	6.95E-08	yes	up	sRNA	unknown	202.193	26.2233	------	------	------	------	------	------
ctg_01935	ctg_01935	restriction endonuclease	0.207	-2.2748	6.82E-08	yes	down	ref_gene	mRNA	44.75	133.057	GO:0009307;GO:0016020;GO:0004519;GO:0003677	BP:DNA restriction-modification system;CC:membrane;MF:endonuclease activity;MF:DNA binding;	K07448	mrr	------	------
ctg_01755	ctg_01755	exodeoxyribonuclease VII small subunit	4.528	2.1788	2.50E-06	yes	up	ref_gene	mRNA	128.803	45.6467	GO:0006308;GO:0005737;GO:0009318;GO:0008855	BP:DNA catabolic process;CC:cytoplasm;CC:exodeoxyribonuclease VII complex;MF:exodeoxyribonuclease VII activity;	K03602	xseB	map03430	Mismatch repair
ctg_03519	ctg_03519	hypothetical protein	2.585	1.37042	2.49E-06	yes	up	ref_gene	mRNA	187.687	107.287	------	------	------	------	------	------
ctg_00964	glmS	glutamine--fructose-6-phosphate transaminase (isomerizing)	8.712	3.12306	9.93E-10	yes	up	ref_gene	mRNA	596.027	35.5733	GO:0005975;GO:0006541;GO:1901137;GO:0005737;GO:0004360;GO:0097367	BP:carbohydrate metabolic process;BP:glutamine metabolic process;BP:carbohydrate derivative biosynthetic process;CC:cytoplasm;MF:glutamine-fructose-6-phosphate transaminas;MF:carbohydrate derivative binding;	K00820	glmS	map00250;map00520;map05415;map01250;map04931	Alanine, aspartate and glutamate metabolism;Amino sugar and nucleotide sugar metabolism;Diabetic cardiomyopathy;Biosynthesis of nucleotide sugars;Insulin resistance
ctg_00906	eno	phosphopyruvate hydratase	0.406	-1.30067	2.42E-06	yes	down	ref_gene	mRNA	2355.4	3078.48	GO:0006096;GO:0000015;GO:0009986;GO:0005576;GO:0000287;GO:0004634	BP:glycolytic process;CC:phosphopyruvate hydratase complex;CC:cell surface;CC:extracellular region;MF:magnesium ion binding;MF:phosphopyruvate hydratase activity;	K01689	eno	map00680;map00010;map03018;map04066	Methane metabolism;Glycolysis / Gluconeogenesis;RNA degradation;HIF-1 signaling pathway
ctg_01889	purF	amidophosphoribosyltransferase	0.012	-6.41218	1.23E-12	yes	down	ref_gene	mRNA	2.22333	100.957	GO:0009113;GO:0006541;GO:0006189;GO:0004044;GO:0000287	BP:purine nucleobase biosynthetic process;BP:glutamine metabolic process;BP:'de novo' IMP biosynthetic process;MF:amidophosphoribosyltransferase activity;MF:magnesium ion binding;	K00764	purF	map00250;map00230	Alanine, aspartate and glutamate metabolism;Purine metabolism
ctg_01344	yycH	TelA-like protein	0.413	-1.27616	6.36E-08	yes	down	ref_gene	mRNA	92.9533	119.833	GO:0016020	CC:membrane;	------	------	------	------
ctg_01890	purL	phosphoribosylformylglycinamidine synthase subunit PurL	0.011	-6.50617	8.53E-10	yes	down	ref_gene	mRNA	2.67	128.913	GO:0006189;GO:0005737;GO:0004642;GO:0000287;GO:0005524	BP:'de novo' IMP biosynthetic process;CC:cytoplasm;MF:phosphoribosylformylglycinamidine synthase activity;MF:magnesium ion binding;MF:ATP binding;	K23269	purL	map00230	Purine metabolism
ctg_03291	ctg_03291	HTH-type transcriptional repressor RspR	3.45	1.7864	2.34E-06	yes	up	ref_gene	mRNA	31.07	5.92333	------	------	------	------	------	------
ctg_02632	ctg_02632	Nramp family divalent metal transporter	0.374	-1.42079	6.06E-08	yes	down	ref_gene	mRNA	61.54	87.17	GO:0016020;GO:0046873	CC:membrane;MF:metal ion transmembrane transporter activity;	K03322	mntH	------	------
ctg_01813	ctg_01813	YqeG family HAD IIIA-type phosphatase	0.45	-1.15337	2.29E-06	yes	down	ref_gene	mRNA	194.107	268.06	GO:0008962	MF:phosphatidylglycerophosphatase activity;	K07015	yqeG	------	------
ctg_01883	purD	phosphoribosylamine--glycine ligase	0.009	-6.78479	1.04E-09	yes	down	ref_gene	mRNA	3.94333	227.253	GO:0009113;GO:0006189;GO:0046872;GO:0004637;GO:0005524	BP:purine nucleobase biosynthetic process;BP:'de novo' IMP biosynthetic process;MF:metal ion binding;MF:phosphoribosylamine-glycine ligase activity;MF:ATP binding;	K01945	purD	map00230	Purine metabolism
ctg_00784	ctg_00784	aminotransferase class I/II-fold pyridoxal phosphate-dependent enzyme	5.607	2.4873	5.62E-08	yes	up	ref_gene	mRNA	89.2933	8.52	GO:0009058;GO:0008483;GO:0030170	BP:biosynthetic process;MF:transaminase activity;MF:pyridoxal phosphate binding;	K00841	patA	map00300	Lysine biosynthesis
ctg_03134	celB	PTS cellobiose transporter subunit IIC	0.089	-3.48663	5.74E-08	yes	down	ref_gene	mRNA	312.933	1821.11	GO:0009401;GO:0005886;GO:0008982	BP:phosphoenolpyruvate-dependent sugar phosphotransferase system;CC:plasma membrane;MF:protein-;	K02761	celB	map02060;map00500	Phosphotransferase system (PTS);Starch and sucrose metabolism
ctg_03492	ctg_03492	UDP-N-acetylmuramoyl-L-alanyl-D-glutamate--L-lysine ligase	0.485	-1.0433	2.17E-06	yes	down	ref_gene	mRNA	199.103	241.063	GO:0016310;GO:0009103;GO:0005886;GO:0016301	BP:phosphorylation;BP:lipopolysaccharide biosynthetic process;CC:plasma membrane;MF:kinase activity;	------	------	------	------
ctg_01959	ctg_01959	Tol-Pal system protein TolB	2.562	1.35708	2.14E-06	yes	up	ref_gene	mRNA	121.31	34.48	GO:0016020	CC:membrane;	------	------	------	------
ctg_00240	dhaK	dihydroxyacetone kinase subunit DhaK	0.256	-1.96736	2.08E-06	yes	down	ref_gene	mRNA	404.043	835.377	GO:0006071;GO:0016310;GO:0004371;GO:0047324	BP:glycerol metabolic process;BP:phosphorylation;MF:glycerone kinase activity;MF:phosphoenolpyruvate-glycerone phosphotransferase activity;	K05878	dhaK	map00561	Glycerolipid metabolism
ctg_00259	ctg_00259	putative amino acid permease YhdG	0.246	-2.0246	2.07E-06	yes	down	ref_gene	mRNA	5.04333	10.6433	GO:0007155;GO:0016020;GO:0005576;GO:0005518	BP:cell adhesion;CC:membrane;CC:extracellular region;MF:collagen binding;	------	------	------	------
ctg_01765	ctg_01765	ribosomal-processing cysteine protease Prp	3.48	1.79902	2.10E-06	yes	up	ref_gene	mRNA	291.13	70.9733	GO:0006508;GO:0005840;GO:0008233	BP:proteolysis;CC:ribosome;MF:peptidase activity;	K07584	ysxB	------	------
ctg_01488	ctg_01488	HTH-type transcriptional regulator HdfR	0.411	-1.28291	2.08E-06	yes	down	ref_gene	mRNA	99.9267	140.227	------	------	------	------	------	------
ctg_00612	ctg_00612	hypothetical protein	3.584	1.84143	2.04E-06	yes	up	ref_gene	mRNA	148.337	23.9033	------	------	------	------	------	------
ctg_01345	ctg_01345	hypothetical protein	0.283	-1.82246	5.20E-08	yes	down	ref_gene	mRNA	28.8733	51.42	GO:0016020	CC:membrane;	------	------	------	------
ctg_03238	yaaA	S4 domain-containing protein YaaA	2.257	1.1746	2.00E-06	yes	up	ref_gene	mRNA	239.623	130.893	GO:0003723	MF:RNA binding;	K14761	rlbA	------	------
ctg_00450	ctg_00450	Dps family protein	2.854	1.51323	5.05E-08	yes	up	ref_gene	mRNA	689.19	151.26	GO:0008199;GO:0016722	MF:ferric iron binding;MF:oxidoreductase activity, oxidizing metal ions;	K04047	dps	------	------
ctg_00494	ctg_00494	ABC transporter ATP-binding protein	4.951	2.30763	4.83E-08	yes	up	ref_gene	mRNA	84.0633	9.78667	GO:0022857;GO:0016887;GO:0005524	MF:transmembrane transporter activity;MF:ATPase activity;MF:ATP binding;	K01990	------	------	------
ctg_03414	ctg_03414	hypothetical protein	2.334	1.22264	1.91E-06	yes	up	ref_gene	mRNA	20.3833	4.8	------	------	------	------	map00040;map00051	Pentose and glucuronate interconversions;Fructose and mannose metabolism
ctg_00785	ctg_00785	hypothetical protein	0.338	-1.56684	1.90E-06	yes	down	ref_gene	mRNA	98.13	154.353	GO:1990362;GO:0046872	MF:butanol dehydrogenase activity;MF:metal ion binding;	------	------	------	------
ctg_01251	ctg_01251	Deoxyguanosine kinase	0.461	-1.11732	1.88E-06	yes	down	ref_gene	mRNA	87.8933	117.743	GO:0003700	MF:transcription factor activity, sequence-specific DNA binding;	------	------	------	------
ctg_01357	ctg_01357	N-acetyltransferase Eis	0.32	-1.64245	1.83E-06	yes	down	ref_gene	mRNA	209.447	360.527	GO:0016787	MF:hydrolase activity;	------	------	------	------
ctg_03121	ctg_03121	Putative metallo-hydrolase YycJ	0.295	-1.7594	4.28E-08	yes	down	ref_gene	mRNA	372.617	1027.48	------	------	------	------	------	------
ctg_03411	ctg_03411	DsrE family protein	0.25	-2.00106	4.16E-08	yes	down	ref_gene	mRNA	47.9133	179.16	------	------	K09004	------	------	------
ctg_01998	ctg_01998	hypothetical protein	3.942	1.97909	1.73E-06	yes	up	ref_gene	mRNA	130.22	40.0133	------	------	------	------	------	------
ctg_03147	ctg_03147	PTS system mannose/fructose/sorbose family transporter subunit IID	0.429	-1.2208	1.69E-06	yes	down	ref_gene	mRNA	2009.04	2595.83	GO:0009401;GO:0005886	BP:phosphoenolpyruvate-dependent sugar phosphotransferase system;CC:plasma membrane;	K02796	manZ	map00520;map02060;map00051	Phosphotransferase system (PTS);Fructose and mannose metabolism
ctg_03487	ctg_03487	Transcriptional regulatory protein SrrA	0.48	-1.05782	1.70E-06	yes	down	ref_gene	mRNA	942.063	1299.26	GO:0016020	CC:membrane;	------	------	------	------
ctg_01060	ctg_01060	Flavodoxin	3.961	1.98575	1.70E-06	yes	up	ref_gene	mRNA	48.0867	10.3733	------	------	------	------	------	------
ctg_02416	ctg_02416	Putative universal stress protein	0.468	-1.0943	1.71E-06	yes	down	ref_gene	mRNA	30.9433	36.2867	GO:0016791	MF:phosphatase activity;	------	------	------	------
ctg_03488	ctg_03488	Sensor histidine kinase RcsC	0.351	-1.51166	4.28E-08	yes	down	ref_gene	mRNA	71.1367	110.85	GO:0016020	CC:membrane;	------	------	------	------
ctg_01419	ctg_01419	MIP/aquaporin family protein	10.138	3.34176	3.90E-08	yes	up	ref_gene	mRNA	32.1133	1.79333	GO:0016020;GO:0015267	CC:membrane;MF:channel activity;	K02440	------	------	------
ctg_02350	ctg_02350	flotillin family protein	3.28	1.7137	3.99E-08	yes	up	ref_gene	mRNA	60.0033	9.68	GO:0006508;GO:0016020;GO:0008233	BP:proteolysis;CC:membrane;MF:peptidase activity;	K07192	------	map04910	Insulin signaling pathway
ctg_02106	ctg_02106	sulfite exporter TauE/SafE family protein	2.227	1.1548	1.64E-06	yes	up	ref_gene	mRNA	34.5133	8.82	GO:0005886	CC:plasma membrane;	K07090	------	------	------
ctg_01490	ctg_01490	MetQ/NlpA family ABC transporter substrate-binding protein	3.175	1.66662	3.75E-08	yes	up	ref_gene	mRNA	383.943	65.07	GO:0016020	CC:membrane;	K02073	metQ	map02010	ABC transporters
ctg_00212	ctg_00212	HTH-type transcriptional repressor PurR	0.328	-1.60754	3.30E-08	yes	down	ref_gene	mRNA	725.317	1359.76	GO:0006541;GO:0008152;GO:0006508;GO:0016798;GO:0016740;GO:0008233	BP:glutamine metabolic process;BP:metabolic process;BP:proteolysis;MF:hydrolase activity, acting on glycosyl bonds;MF:transferase activity;MF:peptidase activity;	------	yhbO	------	------
ctg_00492	ctg_00492	fructose-bisphosphatase class III	4.338	2.11696	3.37E-08	yes	up	ref_gene	mRNA	184.687	22.6467	GO:0006094;GO:0042132	BP:gluconeogenesis;MF:fructose 1,6-bisphosphate 1-phosphatase activity;	K04041	fbp3	map00680;map00010;map00030;map00051;map00710	Methane metabolism;Glycolysis / Gluconeogenesis;Pentose phosphate pathway;Fructose and mannose metabolism;Carbon fixation in photosynthetic organisms
ctg_01711	ctg_01711	KH domain-containing protein	3.923	1.97204	3.17E-08	yes	up	ref_gene	mRNA	190.843	45.1267	GO:0071555;GO:0008360;GO:0009252;GO:0005737;GO:0003723	BP:cell wall organization;BP:regulation of cell shape;BP:peptidoglycan biosynthetic process;CC:cytoplasm;MF:RNA binding;	K06960	------	------	------
ctg_00955	ctg_00955	Calcium-transporting ATPase 1	0.401	-1.31722	1.46E-06	yes	down	ref_gene	mRNA	73.69	101.333	------	------	------	------	------	------
ctg_01207	glyA	serine hydroxymethyltransferase	3.373	1.75383	3.02E-08	yes	up	ref_gene	mRNA	107.573	17.24	GO:0035999;GO:0019264;GO:0032259;GO:0005737;GO:0004372;GO:0030170;GO:0008168	BP:tetrahydrofolate interconversion;BP:glycine biosynthetic process from serine;BP:methylation;CC:cytoplasm;MF:glycine hydroxymethyltransferase activity;MF:pyridoxal phosphate binding;MF:methyltransferase activity;	K00600	glyA	map00630;map00460;map00680;map00260;map01523;map00670	Glyoxylate and dicarboxylate metabolism;Cyanoamino acid metabolism;Methane metabolism;Glycine, serine and threonine metabolism;Antifolate resistance;One carbon pool by folate
ctg_00084	ctg_00084	Fumarate reductase flavoprotein subunit	0.36	-1.47424	1.41E-06	yes	down	ref_gene	mRNA	15.52	29.8033	GO:0016020	CC:membrane;	------	------	------	------
ctg_00400	agaC	PTS galactosamine transporter subunit IIC	0.364	-1.45773	1.38E-06	yes	down	ref_gene	mRNA	50.7633	78.0867	GO:0009401;GO:0005886	BP:phosphoenolpyruvate-dependent sugar phosphotransferase system;CC:plasma membrane;	K10985	agaC	map02060;map00052	Phosphotransferase system (PTS);Galactose metabolism
ctg_01206	ctg_01206	L-threonylcarbamoyladenylate synthase	0.477	-1.06719	1.38E-06	yes	down	ref_gene	mRNA	35.0533	40.52	GO:0008033;GO:0005737;GO:0003725;GO:0005524;GO:0061710	BP:tRNA processing;CC:cytoplasm;MF:double-stranded RNA binding;MF:ATP binding;MF:L-threonylcarbamoyladenylate synthase;	K07566	tsaC	------	------
ctg_01387	rpsT	30S ribosomal protein S20	0.35	-1.51477	1.35E-06	yes	down	ref_gene	mRNA	1409.35	3733.65	GO:0006412;GO:1990904;GO:0005840;GO:0003735;GO:0019843	BP:translation;CC:ribonucleoprotein complex;CC:ribosome;MF:structural constituent of ribosome;MF:rRNA binding;	K02968	rpsT	map03010	Ribosome
ctg_01893	purC	phosphoribosylaminoimidazolesuccinocarboxamide synthase	0.017	-5.8624	2.66E-08	yes	down	ref_gene	mRNA	2.88667	101.097	GO:0009236;GO:0006189;GO:0004639;GO:0005524	BP:cobalamin biosynthetic process;BP:'de novo' IMP biosynthetic process;MF:phosphoribosylaminoimidazolesuccinocarboxamide synthase activity;MF:ATP binding;	K01923	purC	map00230	Purine metabolism
ctg_00895	ctg_00895	hypothetical protein	2.724	1.44575	2.80E-08	yes	up	ref_gene	mRNA	156.027	29.8	GO:0005975;GO:0016020;GO:0004553	BP:carbohydrate metabolic process;CC:membrane;MF:hydrolase activity, hydrolyzing O-glycosyl compounds;			map00520;map01501;map00531	Amino sugar and nucleotide sugar metabolism;beta-Lactam resistance;Glycosaminoglycan degradation
ctg_00231	ctg_00231	hypothetical protein	6.444	2.6879	2.70E-08	yes	up	ref_gene	mRNA	7.92333	0.65	------	------	------	------	------	------
ctg_02248	ctg_02248	hypothetical protein	5.403	2.4337	1.30E-06	yes	up	ref_gene	mRNA	2222.28	536.393	------	------	------	------	------	------
ctg_02637	ctg_02637	Multicopper oxidase mco	0.325	-1.61995	1.29E-06	yes	down	ref_gene	mRNA	14.69	24.2567	GO:0003677	MF:DNA binding;	------	------	------	------
ctg_00779	ctg_00779	glycosyltransferase family 4 protein	2.009	1.00623	1.25E-06	yes	up	ref_gene	mRNA	105.973	28.6067	GO:0016757	MF:transferase activity, transferring glycosyl groups;	K19002	mgs	map00561;map00552	Glycerolipid metabolism;Teichoic acid biosynthesis
ctg_02357	ctg_02357	putative protein	0.219	-2.19366	2.30E-08	yes	down	ref_gene	mRNA	403.32	1018.38	------	------	------	------	------	------
ctg_00962	ctg_00962	hypothetical protein	0.34	-1.55584	1.17E-06	yes	down	ref_gene	mRNA	15.2067	27.3367	GO:0016020	CC:membrane;	------	------	------	------
ctg_00045	ctg_00045	PRD domain-containing protein	0.104	-3.27219	2.30E-08	yes	down	ref_gene	mRNA	407.607	2032.4	GO:0009401;GO:0006355;GO:0008982;GO:0003677	BP:phosphoenolpyruvate-dependent sugar phosphotransferase system;BP:regulation of transcription, DNA-templated;MF:protein-;MF:DNA binding;	K03491	licR	------	------
ctg_01894	purK	5-(carboxyamino)imidazole ribonucleotide synthase	0.019	-5.68075	2.12E-08	yes	down	ref_gene	mRNA	3.21	91.7467	GO:0006189;GO:0046872;GO:0034028;GO:0005524;GO:0004638	BP:'de novo' IMP biosynthetic process;MF:metal ion binding;MF:5;MF:ATP binding;MF:phosphoribosylaminoimidazole carboxylase activity;	K01589	purK	map00230	Purine metabolism
ctg_03465	ctg_03465	Putative 2-hydroxyacid dehydrogenase	3.077	1.62164	1.13E-06	yes	up	ref_gene	mRNA	15.56	2.72667	GO:0016020;GO:0022857	CC:membrane;MF:transmembrane transporter activity;	------	------	------	------
ctg_01730	ctg_01730	putative protein	3.218	1.68618	1.06E-06	yes	up	novel_gene	unknown	1787.75	985.16	------	------	------	------	------	------
ctg_03353	ctg_03353	glycosyltransferase	2.284	1.19139	1.09E-06	yes	up	ref_gene	mRNA	22.75	5.29667	GO:0016757	MF:transferase activity, transferring glycosyl groups;	K00712	tagE	map00552	Teichoic acid biosynthesis
ctg_00903	gap	type I glyceraldehyde-3-phosphate dehydrogenase	0.369	-1.44002	1.02E-06	yes	down	ref_gene	mRNA	5062.18	7439.85	GO:0006006;GO:0051287;GO:0050661;GO:0016620	BP:glucose metabolic process;MF:NAD binding;MF:NADP binding;MF:oxidoreductase activity, acting on the aldehyde or oxo group of donors, NAD or NADP as acceptor;	K00134	gapA	map00710;map00010;map05010;map05130;map05132;map05415;map04066	Carbon fixation in photosynthetic organisms;Glycolysis / Gluconeogenesis;Alzheimer disease;Pathogenic Escherichia coli infection;Salmonella infection;Diabetic cardiomyopathy;HIF-1 signaling pathway
ctg_02508	secE	preprotein translocase subunit SecE	8.079	3.01424	1.06E-06	yes	up	ref_gene	mRNA	100.953	21.6567	GO:0009306;GO:0006605;GO:0065002;GO:0043952;GO:0005886;GO:0008320	BP:protein secretion;BP:protein targeting;BP:intracellular protein transmembrane transport;BP:protein transport by the Sec complex;CC:plasma membrane;MF:protein transmembrane transporter activity;	K03073	secE	map02024;map03070;map03060	Quorum sensing;Bacterial secretion system;Protein export
ctg_03125	yycF	response regulator YycF	0.436	-1.19658	1.10E-06	yes	down	ref_gene	mRNA	419.493	552.207	GO:0000160;GO:0006355;GO:0003677	BP:phosphorelay signal transduction system;BP:regulation of transcription, DNA-templated;MF:DNA binding;	K07668	vicR	map02020	Two-component system
ctg_02168	ctg_02168	Inner membrane transporter YcaM	0.348	-1.52486	1.02E-06	yes	down	ref_gene	mRNA	25.8067	40.27	GO:0006351;GO:0003700;GO:0003677	BP:transcription, DNA-templated;MF:transcription factor activity, sequence-specific DNA binding;MF:DNA binding;	------	------	------	------
ctg_02341	sfsA	DNA/RNA nuclease SfsA	0.318	-1.65288	1.03E-06	yes	down	ref_gene	mRNA	26.85	46.0533	GO:0003677	MF:DNA binding;	K06206	sfsA	------	------
ctg_00250	ctg_00250	pyruvate oxidase	0.427	-1.22934	1.03E-06	yes	down	ref_gene	mRNA	97.46	119.083	GO:0003824;GO:0000287;GO:0030976;GO:0047112	MF:catalytic activity;MF:magnesium ion binding;MF:thiamine pyrophosphate binding;MF:pyruvate oxidase activity;	K00158	spxB	map00620	Pyruvate metabolism
ctg_00935	ctg_00935	hypothetical protein	0.327	-1.61307	1.07E-06	yes	down	ref_gene	mRNA	44.0133	70.4867	GO:0016787	MF:hydrolase activity;	------	------	------	------
ctg_02075	ctg_02075	hypothetical protein	0.319	-1.64851	1.08E-06	yes	down	ref_gene	mRNA	174.027	316.33	GO:0016020	CC:membrane;	------	------	------	------
ctg_01828	ctg_01828	hypothetical protein	2.676	1.42	1.03E-06	yes	up	ref_gene	mRNA	579.32	270.243	GO:0006355	BP:regulation of transcription, DNA-templated;	------	------	------	------
ctg_02802	ctg_02802	hypothetical protein	0.192	-2.38219	9.82E-07	yes	down	ref_gene	mRNA	3.09667	9.29	------	------	------	------	------	------
ctg_01291	ctg_01291	hypothetical protein	11.595	3.53539	9.87E-07	yes	up	sRNA	unknown	473.41	88.9433	------	------	------	------	------	------
ctg_00401	agaD	PTS galactosamine transporter subunit IID	0.383	-1.38526	9.96E-07	yes	down	ref_gene	mRNA	63.77	92.5267	------	------	K10986	agaD	map02060;map00052	Phosphotransferase system (PTS);Galactose metabolism
ctg_00947	ctg_00947	sodium:proton antiporter	0.48	-1.05971	9.63E-07	yes	down	ref_gene	mRNA	19.52	21.0733	GO:0016020;GO:0015385	CC:membrane;MF:sodiu;	K24163	nhaK	------	------
ctg_00902	ctg_00902	sugar-binding domain-containing protein	0.337	-1.5703	9.47E-07	yes	down	ref_gene	mRNA	846.567	1353.84	GO:0030246;GO:0003677	MF:carbohydrate binding;MF:DNA binding;	K05311	cggR	------	------
ctg_00675	ctg_00675	S-ribosylhomocysteine lyase	0.386	-1.37468	9.53E-07	yes	down	ref_gene	mRNA	1622.13	2668.35	GO:0009372;GO:0005506;GO:0043768	BP:quorum sensing;MF:iron ion binding;MF:S-ribosylhomocysteine lyase activity;	K07173	luxS	map02026;map00270;map02024;map05111	Biofilm formation - Escherichia coli;Cysteine and methionine metabolism;Quorum sensing;Biofilm formation - Vibrio cholerae
ctg_02588	ctg_02588	hypothetical protein	0.479	-1.06042	9.25E-07	yes	down	ref_gene	mRNA	137.307	158.99	------	------	------	------	------	------
ctg_02831	ctg_02831	hypothetical protein	0.478	-1.06496	9.26E-07	yes	down	ref_gene	mRNA	277.727	348.76	------	------	------	------	------	------
ctg_00552	glpK	glycerol kinase GlpK	7.913	2.98415	8.98E-07	yes	up	ref_gene	mRNA	56.4367	3.90333	GO:0019563;GO:0016310;GO:0006072;GO:0004370;GO:0005524	BP:glycerol catabolic process;BP:phosphorylation;BP:glycerol-3-phosphate metabolic process;MF:glycerol kinase activity;MF:ATP binding;	K00864	glpK	map04626;map00561;map03320	Plant-pathogen interaction;Glycerolipid metabolism;PPAR signaling pathway
ctg_02331	ctg_02331	hypothetical protein	0.144	-2.79137	9.00E-07	yes	down	sRNA	unknown	6.36	37.3	------	------	------	------	------	------
ctg_02568	ctg_02568	hypothetical protein	3.936	1.97677	1.86E-08	yes	up	ref_gene	mRNA	42.17	5.68333	GO:0016020	CC:membrane;	------	------	------	------
ctg_03533	ctg_03533	hypothetical protein	4.072	2.02575	8.67E-07	yes	up	sRNA	unknown	299.153	89.71	------	------	------	------	------	------
ctg_00009	ctg_00009	hypothetical protein	0.319	-1.64758	8.56E-07	yes	down	ref_gene	mRNA	129.583	579.13	------	------	------	------	------	------
ctg_01501	ctg_01501	Putative NAD(P)H nitroreductase YodC	2.948	1.55955	1.76E-08	yes	up	ref_gene	mRNA	96.9333	18.1733	GO:0005886	CC:plasma membrane;	------	------	------	------
ctg_03149	ctg_03149	mannose/fructose/sorbose PTS transporter subunit IIA	0.42	-1.25157	8.30E-07	yes	down	ref_gene	mRNA	2755.49	3578.44	GO:0016310;GO:0009401;GO:0005737;GO:0005886;GO:0008982;GO:0016301	BP:phosphorylation;BP:phosphoenolpyruvate-dependent sugar phosphotransferase system;CC:cytoplasm;CC:plasma membrane;MF:protein-;MF:kinase activity;	K02794	manX	map00520;map02060;map00051	Phosphotransferase system (PTS);Fructose and mannose metabolism
ctg_01263	ctg_01263	hypothetical protein	0.409	-1.289	8.20E-07	yes	down	novel_gene	unknown	105.77	160.503	------	------	------	------	------	------
ctg_03466	ctg_03466	pyridoxamine 5'-phosphate oxidase family protein	2.26	1.17603	7.89E-07	yes	up	ref_gene	mRNA	234.447	72.6367	------	------	K07006	------	------	------
ctg_00550	glpO	type 1 glycerol-3-phosphate oxidase	8.969	3.165	7.33E-07	yes	up	ref_gene	mRNA	58.9133	3.53333	GO:0006072;GO:0006071;GO:0009331;GO:0004369;GO:0004368	BP:glycerol-3-phosphate metabolic process;BP:glycerol metabolic process;CC:glycerol-3-phosphate dehydrogenase complex;MF:glycerol-3-phosphate oxidase activity;MF:glycerol-3-phosphate dehydrogenase activity;	K00105	------	map00564	Glycerophospholipid metabolism
ctg_02411	ctg_02411	hypothetical protein	3.49	1.80321	7.36E-07	yes	up	ref_gene	mRNA	14.5167	2.39	GO:0016747	MF:transferase activity, transferring acyl groups other than amino-acyl groups;	------	------	------	------
ctg_02199	tyrS	tyrosine--tRNA ligase	2.989	1.57969	7.53E-07	yes	up	ref_gene	mRNA	38.35	6.88667	GO:0006437;GO:0005737;GO:0004831;GO:0003723;GO:0005524	BP:tyrosyl-tRNA aminoacylation;CC:cytoplasm;MF:tyrosine-tRNA ligase activity;MF:RNA binding;MF:ATP binding;	K01866	tyrS	map00970	Aminoacyl-tRNA biosynthesis
ctg_01088	ctg_01088	glycosyltransferase family 2 protein	0.452	-1.14405	7.14E-07	yes	down	ref_gene	mRNA	53.9567	65.7467	GO:0016020;GO:0016740	CC:membrane;MF:transferase activity;	K12999	rgpI	------	------
ctg_02733	ctg_02733	redoxin domain-containing protein	0.362	-1.46726	6.91E-07	yes	down	ref_gene	mRNA	2772.38	4615.89	GO:0006979;GO:0005737;GO:0102039	BP:response to oxidative stress;CC:cytoplasm;MF:alkylhydroperoxide reductase activity;	K24119	ahpC	------	------
ctg_00796	metK	methionine adenosyltransferase	0.498	-1.00597	6.94E-07	yes	down	ref_gene	mRNA	212.293	230.293	GO:0006556;GO:0006730;GO:0005737;GO:0004478;GO:0000287;GO:0005524	BP:S-adenosylmethionine biosynthetic process;BP:one-carbon metabolic process;CC:cytoplasm;MF:methionine adenosyltransferase activity;MF:magnesium ion binding;MF:ATP binding;	K00789	metK	map00270;map00999	Cysteine and methionine metabolism;Biosynthesis of various plant secondary metabolites
ctg_01410	ctg_01410	Uncharacterised protein [Staphylococcus aureus]	9.135	3.19145	6.81E-07	yes	up	novel_gene	unknown	323.763	94.7633	GO:0009401;GO:0005886;GO:0022877;GO:0005351	BP:phosphoenolpyruvate-dependent sugar phosphotransferase system;CC:plasma membrane;MF:protein-;MF:suga;	K02770	fruA	map02060;map00051	Phosphotransferase system (PTS);Fructose and mannose metabolism
ctg_01956	ctg_01956	GntR family transcriptional regulator	0.238	-2.07349	1.49E-08	yes	down	ref_gene	mRNA	162.517	393.023	GO:0006351;GO:0003700;GO:0003677	BP:transcription, DNA-templated;MF:transcription factor activity, sequence-specific DNA binding;MF:DNA binding;	K24967	nagR	------	------
ctg_02912	ctg_02912	6-phospho-beta-glucosidase	0.11	-3.17866	1.41E-08	yes	down	ref_gene	mRNA	636.263	3019.36	GO:0005975;GO:0103047;GO:0008706	BP:carbohydrate metabolic process;MF:methyl beta-D-glucoside 6-phosphate glucohydrolase activity;MF:6-phospho-beta-glucosidase activity;	K01223	bglA	map00010;map00500	Glycolysis / Gluconeogenesis;Starch and sucrose metabolism
ctg_01700	ctg_01700	hypothetical protein	14.739	3.88158	1.34E-08	yes	up	sRNA	unknown	878.703	132.21	------	------	------	------	------	------
ctg_01766	rplU	50S ribosomal protein L21	4.187	2.06593	9.79E-09	yes	up	ref_gene	mRNA	694.903	142.747	GO:0006412;GO:0005737;GO:0005840;GO:1990904;GO:0019843;GO:0003735	BP:translation;CC:cytoplasm;CC:ribosome;CC:ribonucleoprotein complex;MF:rRNA binding;MF:structural constituent of ribosome;	K02888	rplU	map03010	Ribosome
ctg_00798	ctg_00798	hypothetical protein	4.284	2.09901	6.10E-07	yes	up	sRNA	unknown	1588.93	935.063	------	------	------	------	------	------
ctg_03123	cbpB	hypothetical protein	0.291	-1.78166	1.05E-08	yes	down	ref_gene	mRNA	104.59	202.653	------	------	------	------	------	------
ctg_00296	ctg_00296	HTH-type transcriptional regulator GltC	0.265	-1.91436	1.19E-08	yes	down	ref_gene	mRNA	318.58	801.287	------	------	------	------	------	------
ctg_01462	ctg_01462	DegV family protein	3.328	1.73483	9.86E-09	yes	up	ref_gene	mRNA	912.87	153.393	------	------	K25232	fakB	------	------
ctg_00850	ctg_00850	hypothetical protein	0.315	-1.66819	1.06E-08	yes	down	ref_gene	mRNA	237.323	438.41	GO:0016020;GO:0008324	CC:membrane;MF:cation transmembrane transporter activity;	------	------	------	------
ctg_01873	ctg_01873	hypothetical protein	10.009	3.32322	1.08E-08	yes	up	sRNA	unknown	1107.49	335.393	------	------	------	------	------	------
ctg_01547	ctg_01547	formate--tetrahydrofolate ligase	0.229	-2.12936	5.48E-07	yes	down	ref_gene	mRNA	41.6567	98.3967	GO:0035999;GO:0004329;GO:0005524	BP:tetrahydrofolate interconversion;MF:formate-tetrahydrofolate ligase activity;MF:ATP binding;	K01938	fhs	map00720;map00670	Carbon fixation pathways in prokaryotes;One carbon pool by folate
ctg_01885	purH	bifunctional phosphoribosylaminoimidazolecarboxamide formyltransferase/IMP cyclohydrolase	0.01	-6.63213	2.80E-10	yes	down	ref_gene	mRNA	5.65667	290.857	GO:0006189;GO:0003937;GO:0004643	BP:'de novo' IMP biosynthetic process;MF:IMP cyclohydrolase activity;MF:phosphoribosylaminoimidazolecarboxamide formyltransferase activity;	K00602	purH	map01523;map00230;map00670	Antifolate resistance;Purine metabolism;One carbon pool by folate
ctg_00170	ctg_00170	Inner membrane transporter YgjI	0.245	-2.03	5.41E-07	yes	down	ref_gene	mRNA	142.777	356.383	GO:0032259;GO:0008757	BP:methylation;MF:S-adenosylmethionine-dependent methyltransferase activity;	------	------	------	------
ctg_00965	ctg_00965	Oligoendopeptidase F%2C plasmid	0.172	-2.5434	5.50E-07	yes	down	ref_gene	mRNA	125.17	566.25	GO:0005524	MF:ATP binding;	------	------	------	------
ctg_00378	ctg_00378	transposase	3.114	1.63876	5.27E-07	yes	up	ref_gene	mRNA	333.267	58.0933	------	------	K07486	------	------	------
ctg_03353	ctg_03353	glycosyltransferase	0.366	-1.45175	5.21E-07	yes	down	ref_gene	mRNA	137.513	198.05	GO:0016757	MF:transferase activity, transferring glycosyl groups;	K00712	tagE	map00552	Teichoic acid biosynthesis
ctg_02093	ctg_02093	citrate:proton symporter	3.905	1.9652	4.87E-07	yes	up	ref_gene	mRNA	10.22	1.41667	GO:0016020;GO:0015128;GO:0015137	CC:membrane;MF:gluconate transmembrane transporter activity;MF:citrate transmembrane transporter activity;	K03300	------	------	------
ctg_02193	ctg_02193	Fur family transcriptional regulator	0.399	-1.32637	4.88E-07	yes	down	ref_gene	mRNA	219.86	317.71	GO:0003700;GO:0046872	MF:transcription factor activity, sequence-specific DNA binding;MF:metal ion binding;	K02076	zurR	------	------
ctg_00639	ctg_00639	hypothetical protein	0.182	-2.46117	4.80E-07	yes	down	ref_gene	mRNA	105.247	345.677	------	------	------	------	------	------
ctg_01780	ctg_01780	Thiosulfate sulfurtransferase GlpE	0.337	-1.56904	4.92E-07	yes	down	ref_gene	mRNA	254.79	465.307	------	------	------	------	------	------
ctg_01891	purQ	phosphoribosylformylglycinamidine synthase subunit PurQ	0.018	-5.79474	7.73E-09	yes	down	ref_gene	mRNA	2.96667	99.3	GO:0006541;GO:0006189;GO:0005737;GO:0004359;GO:0004642;GO:0005524	BP:glutamine metabolic process;BP:'de novo' IMP biosynthetic process;CC:cytoplasm;MF:glutaminase activity;MF:phosphoribosylformylglycinamidine synthase activity;MF:ATP binding;	K23265	purQ	map00250;map00220;map00470;map00230	Alanine, aspartate and glutamate metabolism;Arginine biosynthesis;D-Amino acid metabolism;Purine metabolism
ctg_01715	ctg_01715	hypothetical protein	0.491	-1.02755	4.53E-07	yes	down	ref_gene	mRNA	93.44	98.44	GO:0016020;GO:0016887;GO:0005524	CC:membrane;MF:ATPase activity;MF:ATP binding;	------	------	------	------
ctg_02576	proB	glutamate 5-kinase	5.866	2.55248	4.45E-07	yes	up	ref_gene	mRNA	7.79	0.726667	GO:0016310;GO:0055129;GO:0005737;GO:0004349;GO:0005524	BP:phosphorylation;BP:L-proline biosynthetic process;CC:cytoplasm;MF:glutamate 5-kinase activity;MF:ATP binding;	K00931	proB	map00330;map00332	Arginine and proline metabolism;Carbapenem biosynthesis
ctg_02772	mfd	transcription-repair coupling factor	0.463	-1.11065	4.36E-07	yes	down	ref_gene	mRNA	29.0833	32.1867	GO:0000716;GO:0006355;GO:0005737;GO:0016787;GO:0004386;GO:0003684;GO:0005524	BP:transcription-coupled nucleotide-excision repair, DNA damage recognition;BP:regulation of transcription, DNA-templated;CC:cytoplasm;MF:hydrolase activity;MF:helicase activity;MF:damaged DNA binding;MF:ATP binding;	K03723	mfd	map03420	Nucleotide excision repair
ctg_00665	ctg_00665	2%2C5-diketo-D-gluconic acid reductase B	0.338	-1.56699	4.23E-07	yes	down	ref_gene	mRNA	100.757	153.697	GO:0007155;GO:0016020;GO:0005576;GO:0005518	BP:cell adhesion;CC:membrane;CC:extracellular region;MF:collagen binding;	------	------	------	------
ctg_00622	ctg_00622	hypothetical protein	3.672	1.87643	4.26E-07	yes	up	ref_gene	mRNA	7.35	1.05667	GO:0004491	MF:methylmalonate-semialdehyde dehydrogenas;			map00280;map00640;map00410;map00562	Valine, leucine and isoleucine degradation;Propanoate metabolism;beta-Alanine metabolism;Inositol phosphate metabolism
ctg_00604	ctg_00604	Calcium-transporting ATPase 1	5.173	2.37099	4.14E-07	yes	up	sRNA	unknown	4977.46	2739.09	------	------	------	------	------	------
ctg_00594	ctg_00594	hypothetical protein	2.616	1.38717	4.03E-07	yes	up	ref_gene	mRNA	15.3367	3.11667	GO:0042744;GO:0006979;GO:0046872;GO:0020037;GO:0004096	BP:hydrogen peroxide catabolic process;BP:response to oxidative stress;MF:metal ion binding;MF:heme binding;MF:catalase activity;			map00630;map04016;map04011;map05208;map04068;map05014;map04146;map04213;map04212;map04211;map05022;map00380	Glyoxylate and dicarboxylate metabolism;MAPK signaling pathway - plant;MAPK signaling pathway - yeast;Chemical carcinogenesis - reactive oxygen species;FoxO signaling pathway;Amyotrophic lateral sclerosis;Peroxisome;Longevity regulating pathway - multiple species;Longevity regulating pathway - worm;Longevity regulating pathway;Pathways of neurodegeneration - multiple diseases;Tryptophan metabolism
ctg_01049	ctg_01049	PTS cellobiose transporter subunit IIA	0.144	-2.79627	3.86E-07	yes	down	ref_gene	mRNA	309.197	1699.15	GO:0009401;GO:0016740;GO:0046872	BP:phosphoenolpyruvate-dependent sugar phosphotransferase system;MF:transferase activity;MF:metal ion binding;	K02759	celC	map02060;map00500	Phosphotransferase system (PTS);Starch and sucrose metabolism
ctg_01394	ctg_01394	hypothetical protein Q777_GL002208 [Lacticaseibacillus rhamnosus DSM 20021 = JCM 1136 = NBRC 3425]	3.126	1.64437	3.71E-07	yes	up	novel_gene	unknown	268.313	64.2933	GO:0003746;GO:0003924;GO:0005525	MF:translation elongation factor activity;MF:GTPase activity;MF:GTP binding;	K02358	tuf	map04626	Plant-pathogen interaction
ctg_01056	ctg_01056	aminopeptidase	2.691	1.42816	3.71E-07	yes	up	ref_gene	mRNA	26.8267	5.43	GO:0006508;GO:0004177;GO:0046872;GO:0008237	BP:proteolysis;MF:aminopeptidase activity;MF:metal ion binding;MF:metallopeptidase activity;	K19689	ampS	------	------
ctg_03215	nagB	glucosamine-6-phosphate deaminase	0.035	-4.82637	1.82E-10	yes	down	ref_gene	mRNA	81.7733	1329.4	GO:0006044;GO:0019262;GO:0005975;GO:0016853;GO:0004342	BP:N-acetylglucosamine metabolic process;BP:N-acetylneuraminate catabolic process;BP:carbohydrate metabolic process;MF:isomerase activity;MF:glucosamine-6-phosphate deaminase activity;	K02564	nagB	map00520	Amino sugar and nucleotide sugar metabolism
ctg_00855	ctg_00855	Ribonuclease Y	2.066	1.04707	3.39E-07	yes	up	ref_gene	mRNA	94.2833	25.83	GO:0016787	MF:hydrolase activity;	------	------	------	------
ctg_02570	ctg_02570	hypothetical protein	2.945	1.55814	3.50E-07	yes	up	ref_gene	mRNA	73.1367	19.48	------	------	------	------	------	------
ctg_01858	ctg_01858	PBP1A family penicillin-binding protein	0.391	-1.35574	3.43E-07	yes	down	ref_gene	mRNA	33.3333	45.1933	GO:0006508;GO:0016020;GO:0008955;GO:0008658;GO:0009002	BP:proteolysis;CC:membrane;MF:peptidoglycan glycosyltransferase activity;MF:penicillin binding;MF:serine-type D-Ala-D-Ala carboxypeptidase activity;	K12555	pbp2A	map00550;map01501	Peptidoglycan biosynthesis;beta-Lactam resistance
ctg_03477	ctg_03477	hypothetical protein	0.383	-1.38645	3.47E-07	yes	down	ref_gene	mRNA	83.3467	127.743	------	------	------	------	------	------
ctg_02214	ctg_02214	hypothetical protein	4.619	2.20769	3.52E-07	yes	up	ref_gene	mRNA	30.6567	3.51	GO:0016020	CC:membrane;	------	------	------	------
ctg_02549	ctg_02549	putative PIN and TRAM-domain containing protein YacL	0.254	-1.97533	3.55E-07	yes	down	ref_gene	mRNA	176.71	404.91	------	------	------	------	------	------
ctg_01965	ctg_01965	ABC transporter ATP-binding protein	2.362	1.23984	0.045762	yes	up	ref_gene	mRNA	1.82667	0.436667	GO:0022857;GO:0016887;GO:0005524	MF:transmembrane transporter activity;MF:ATPase activity;MF:ATP binding;	K02003	------	------	------
ctg_03151	ctg_03151	hypothetical protein	0.332	-1.59281	0.0447613	yes	down	ref_gene	mRNA	0.34	0.65	------	------	------	------	------	------
ctg_01936	ctg_01936	hypothetical protein	25.903	4.69506	0.0428345	yes	up	ref_gene	mRNA	0.166667	0	------	------	------	------	------	------
ctg_00607	ctg_00607	hypothetical protein	12.279	3.61816	0.0418675	yes	up	ref_gene	mRNA	1.42333	0	------	------	------	------	------	------
ctg_01186	ctg_01186	hypothetical protein	12.277	3.61794	0.0415768	yes	up	sRNA	unknown	21.1767	0	------	------	------	------	------	------
ctg_02014	ctg_02014	hypothetical protein	2.007	1.00484	0.0402575	yes	up	ref_gene	mRNA	0.323333	0.0833333	------	------	------	------	------	------
ctg_02165	ctg_02165	hypothetical protein	6.432	2.68538	0.0388971	yes	up	ref_gene	mRNA	30.4767	13.28	GO:0016310;GO:0016020;GO:0016301	BP:phosphorylation;CC:membrane;MF:kinase activity;	------	------	------	------
ctg_03298	ctg_03298	hypothetical protein	2.107	1.07552	0.0379037	yes	up	ref_gene	mRNA	5.28333	2.95	------	------	------	------	------	------
ctg_00210	ctg_00210	Sugar phosphatase YidA	3.943	1.97926	0.0368952	yes	up	ref_gene	mRNA	107.1	14.6067	------	------	------	------	------	------
ctg_00740	ctg_00740	hypothetical protein	14.534	3.86136	0.036347	yes	up	ref_gene	mRNA	2.36667	0	GO:0016020	CC:membrane;	------	------	------	------
ctg_01518	ctg_01518	hypothetical protein	4.025	2.00916	0.0359816	yes	up	ref_gene	mRNA	1.99667	0.46	GO:0016020	CC:membrane;	------	------	------	------
ctg_00982	ctg_00982	hypothetical protein	0.037	-4.76676	0.0308783	yes	down	novel_gene	unknown	0	4.73667	------	------	------	------	------	------
ctg_02016	ctg_02016	hypothetical protein	12.236	3.61305	0.0296858	yes	up	novel_gene	unknown	25.9133	1.22	------	------	------	------	------	------
ctg_00857	ctg_00857	IMPACT family member YigZ	4.894	2.29088	0.0290996	yes	up	ref_gene	mRNA	10.5667	3.53667	------	------	------	------	------	------
ctg_00297	ctg_00297	hypothetical protein	0.014	-6.10884	0.0286104	yes	down	ref_gene	mRNA	0.01	0.656667	GO:0015074;GO:0003676	BP:DNA integration;MF:nucleic acid binding;	------	------	------	------
ctg_02640	ctg_02640	hypothetical protein	19.358	4.27483	0.0277022	yes	up	ref_gene	mRNA	0.0966667	0	------	------	------	------	------	------
ctg_01566	ctg_01566	hypothetical protein	19.358	4.27483	0.0277022	yes	up	ref_gene	mRNA	0.0966667	0	------	------	------	------	------	------
ctg_02913	ctg_02913	Beta-glucoside kinase	21.425	4.42122	0.0250203	yes	up	novel_gene	unknown	10.5767	0	------	------	------	------	------	------
ctg_00719	ctg_00719	hypothetical protein	4.758	2.25032	0.0246672	yes	up	ref_gene	mRNA	1.00667	0.133333	GO:0016020	CC:membrane;	------	------	------	------
ctg_01415	ctg_01415	O-acetyltransferase OatA	2.335	1.22356	0.0239954	yes	up	ref_gene	mRNA	2.5	0.71	GO:0016020;GO:0140359;GO:0005524	CC:membrane;MF:ABC-type transmembrane transporter activity;MF:ATP binding;	------	------	------	------
ctg_01452	ctg_01452	hypothetical protein	3.438	1.78141	0.0233346	yes	up	ref_gene	mRNA	1.57333	0.33	GO:0003700;GO:0003677	MF:transcription factor activity, sequence-specific DNA binding;MF:DNA binding;	------	------	------	------
ctg_02315	ctg_02315	2-hydroxy-6-oxononadienedioate/2-hydroxy-6-oxononatrienedioate hydrolase	4.244	2.08526	0.0228236	yes	up	ref_gene	mRNA	1.15333	0.156667	------	------	------	------	------	------
ctg_01358	ctg_01358	Putative lipid kinase YtlR	36.697	5.19761	0.0219375	yes	up	ref_gene	mRNA	1.80667	0	------	------	------	------	------	------
ctg_02164	ctg_02164	2%2C3-bisphosphoglycerate-dependent phosphoglycerate mutase	2.529	1.33881	0.0214836	yes	up	ref_gene	mRNA	4.39333	1.81	GO:0016020	CC:membrane;	------	------	------	------
ctg_00494	ctg_00494	ATP-binding cassette domain-containing protein	4.896	2.29146	0.0214396	yes	up	ref_gene	mRNA	0.786667	0.0833333	GO:0022857;GO:0016887;GO:0005524	MF:transmembrane transporter activity;MF:ATPase activity;MF:ATP binding;	K01990	------	------	------
ctg_03526	ctg_03526	putative ABC transporter ATP-binding protein YheS	16.422	4.03757	0.0210283	yes	up	ref_gene	mRNA	0.06	0	------	------	------	------	------	------
ctg_02007	ctg_02007	hypothetical protein	2.448	1.29155	0.0206794	yes	up	ref_gene	mRNA	2.64667	0.88	------	------	------	------	------	------
ctg_00693	ctg_00693	hypothetical protein	9.889	3.30583	0.0165144	yes	up	novel_gene	unknown	199.923	0	------	------	------	------	------	------
ctg_01373	ctg_01373	hypothetical protein	9.889	3.30583	0.0165144	yes	up	novel_gene	unknown	199.923	0	------	------	------	------	------	------
ctg_02171	ctg_02171	hypothetical protein	9.889	3.30583	0.0165144	yes	up	novel_gene	unknown	199.923	0	------	------	------	------	------	------
ctg_01057	ctg_01057	hypothetical protein	9.889	3.30583	0.0165144	yes	up	novel_gene	unknown	199.923	0	------	------	------	------	------	------
ctg_03491	ctg_03491	UDP-N-acetylmuramoyl-L-alanyl-D-glutamate--2%2C6-diaminopimelate ligase	9.889	3.30583	0.0165144	yes	up	novel_gene	unknown	199.923	0	------	------	------	------	------	------
ctg_03309	ctg_03309	CPBP family intramembrane glutamic endopeptidase	2.02	1.01461	0.0165613	yes	up	ref_gene	mRNA	7.21	2.48667	GO:0071586;GO:0016020;GO:0004222	BP:CAAX-box protein processing;CC:membrane;MF:metalloendopeptidase activity;	K07052	------	------	------
ctg_00547	ctg_00547	DNA mismatch repair protein MutS	9.764	3.28748	0.0160165	yes	up	sRNA	unknown	0	0	------	------	------	------	------	------
ctg_01199	ctg_01199	Putative D-alanyl-D-alanine carboxypeptidase	34.608	5.11302	0.0140216	yes	up	novel_gene	unknown	0	0	------	------	------	------	------	------
ctg_01342	ctg_01342	Riboflavin transporter RibZ	34.608	5.11302	0.0140216	yes	up	novel_gene	unknown	0	0	------	------	------	------	------	------
ctg_01872	ctg_01872	putative protein	34.608	5.11302	0.0140216	yes	up	novel_gene	unknown	0	0	------	------	------	------	------	------
ctg_03211	ctg_03211	Acetyl esterase	0.026	-5.26199	0.0126177	yes	down	novel_gene	unknown	0	1.81	------	------	------	------	------	------
ctg_02001	ctg_02001	hypothetical protein	0.026	-5.26199	0.0126177	yes	down	novel_gene	unknown	0	1.81	------	------	------	------	------	------
ctg_02109	ctg_02109	hypothetical protein	30.297	4.92108	0.0123314	yes	up	sRNA	unknown	27.7033	0	------	------	------	------	------	------
ctg_02278	ctg_02278	cytosine permease	2.105	1.07372	0.0119319	yes	up	ref_gene	mRNA	2.28	0.553333	GO:0016020;GO:0015209	CC:membrane;MF:cytosine transmembrane transporter activity;	K10974	codB	------	------
ctg_00522	ctg_00522	hypothetical protein	2.545	1.34772	0.0112109	yes	up	ref_gene	mRNA	5.34333	1.43333	------	------	------	------	------	------
ctg_00584	ctg_00584	Hsp20/alpha crystallin family protein	0.405	-1.30539	0.0107639	yes	down	ref_gene	mRNA	5635.35	7589.97	------	------	K13993	------	map04141	Protein processing in endoplasmic reticulum
ctg_01354	ctg_01354	Phosphoserine phosphatase 1	32.584	5.02608	0.0100034	yes	up	ref_gene	mRNA	0.426667	0	GO:0016020	CC:membrane;	------	------	------	------
ctg_01463	ctg_01463	hypothetical protein	3.014	1.59177	0.00915428	yes	up	ref_gene	mRNA	5.42	1.38	GO:0006310;GO:0006281;GO:0000287	BP:DNA recombination;BP:DNA repair;MF:magnesium ion binding;	------	------	------	------
ctg_02389	ctg_02389	TetR/AcrR family transcriptional regulator	2.989	1.57962	0.00894149	yes	up	ref_gene	mRNA	2.46667	0.53	GO:0003677	MF:DNA binding;	K18939	lmrA	------	------
ctg_00205	ctg_00205	ABC transporter permease	2.178	1.12303	0.00846884	yes	up	ref_gene	mRNA	1.68	0.433333	GO:0005886	CC:plasma membrane;	K02004	------	------	------
ctg_02002	ctg_02002	hypothetical protein	7.915	2.98452	0.00801729	yes	up	ref_gene	mRNA	5.52	0.716667	------	------	------	------	------	------
ctg_00847	ctg_00847	hypothetical protein	61.947	5.95295	0.007788	yes	up	novel_gene	unknown	242.137	0	------	------	------	------	------	------
ctg_02466	ctg_02466	Cyclic di-AMP receptor A	61.947	5.95295	0.007788	yes	up	novel_gene	unknown	242.137	0	------	------	------	------	------	------
ctg_02909	ctg_02909	Transcriptional regulator MtlR	8.176	3.03146	0.00768849	yes	up	sRNA	unknown	0	0	------	------	------	------	------	------
ctg_01322	ctg_01322	hypothetical protein	2.151	1.10514	0.00742821	yes	up	ref_gene	mRNA	8.51667	2.27	GO:0016787	MF:hydrolase activity;	------	------	------	------
ctg_03521	ctg_03521	Putative glycosyltransferase EpsH	9.233	3.20679	0.00708657	yes	up	sRNA	unknown	0	0	------	------	------	------	------	------
ctg_03148	ctg_03148	PTS sugar transporter subunit IIC	2.279	1.18825	0.00708057	yes	up	ref_gene	mRNA	1.84	0.446667	GO:0009401;GO:0005886	BP:phosphoenolpyruvate-dependent sugar phosphotransferase system;CC:plasma membrane;	K02795	manY	map00520;map02060;map00051	Phosphotransferase system (PTS);Fructose and mannose metabolism
ctg_03498	ctg_03498	gluconate:H+ symporter	2.116	1.08137	0.00662991	yes	up	ref_gene	mRNA	2.73667	0.706667	GO:0016020;GO:0015128	CC:membrane;MF:gluconate transmembrane transporter activity;	K03299	------	------	------
ctg_01235	ctg_01235	hypothetical protein	8.708	3.12236	0.00645549	yes	up	ref_gene	mRNA	2.10667	0.226667	------	------	------	------	------	------
ctg_01564	ctg_01564	Hydroxypyruvate reductase	2.097	1.06851	0.00642043	yes	up	ref_gene	mRNA	4.85333	1.24333	GO:0016853	MF:isomerase activity;			map00562	Inositol phosphate metabolism
ctg_03459	ctg_03459	hypothetical protein	3.396	1.76366	0.00600948	yes	up	ref_gene	mRNA	8.56	2.27667	------	------	------	------	------	------
ctg_00173	ctg_00173	HTH-type transcriptional activator RhaR	2.708	1.43701	0.00587731	yes	up	ref_gene	mRNA	0.31	0.06	------	------	------	------	------	------
ctg_00520	ctg_00520	Aldo-keto reductase IolS	70	6.12929	0.00574835	yes	up	ref_gene	mRNA	0.773333	0	GO:0003677	MF:DNA binding;	------	------	------	------
ctg_02638	ctg_02638	hypothetical protein	7.875	2.9772	0.00567401	yes	up	novel_gene	unknown	19.4533	2.21333	------	------	------	------	------	------
ctg_00601	ctg_00601	branched-chain amino acid ABC transporter permease	2.456	1.29618	0.00545637	yes	up	ref_gene	mRNA	1.29	0.3	GO:0005886;GO:0022857	CC:plasma membrane;MF:transmembrane transporter activity;	K05832	------	------	------
ctg_02645	ctg_02645	metal ABC transporter ATP-binding protein	0.326	-1.61781	0.00527367	yes	down	ref_gene	mRNA	0.296667	0.553333	GO:0022857;GO:0016887;GO:0005524	MF:transmembrane transporter activity;MF:ATPase activity;MF:ATP binding;	K19973	mntA	map02010	ABC transporters
ctg_03164	ctg_03164	hypothetical protein	14.408	3.84883	0.00477616	yes	up	novel_gene	unknown	30.1367	2.31333	------	------	------	------	------	------
ctg_02559	ctg_02559	Vitamin B12 import ATP-binding protein BtuD	2.424	1.27718	0.0045832	yes	up	ref_gene	mRNA	4.33667	1.23333	------	------	------	------	------	------
ctg_01226	ctg_01226	MetQ/NlpA family ABC transporter substrate-binding protein	9.756	3.28635	0.00446625	yes	up	ref_gene	mRNA	0.416667	0.0166667	GO:0016020	CC:membrane;	K02073	metQ	map02010	ABC transporters
ctg_02809	ctg_02809	Succinyl-diaminopimelate desuccinylase	2.774	1.47209	0.00433856	yes	up	sRNA	unknown	48.2	34.4567	------	------	------	------	------	------
ctg_01999	ctg_01999	hypothetical protein	10.814	3.43482	0.00431506	yes	up	sRNA	unknown	0	0	------	------	------	------	------	------
ctg_00674	ctg_00674	hypothetical protein	10.686	3.41759	0.00403752	yes	up	ref_gene	mRNA	2.38	0.106667	------	------	------	------	------	------
ctg_00545	ctg_00545	putative ABC transporter ATP-binding protein YbiT	8.649	3.11252	0.00399822	yes	up	sRNA	unknown	89.8967	23.3867	------	------	------	------	------	------
ctg_02428	ctg_02428	hypothetical protein	6.621	2.72712	0.00394527	yes	up	ref_gene	mRNA	0.866667	0.0766667	------	------	------	------	------	------
ctg_02081	ctg_02081	hypothetical protein	5.205	2.37976	0.00381859	yes	up	ref_gene	mRNA	0.843333	0.09	------	------	------	------	------	------
ctg_02842	ctg_02842	hypothetical protein	6.659	2.7352	0.00379714	yes	up	ref_gene	mRNA	5.62333	0.766667	------	------	------	------	------	------
ctg_03514	ctg_03514	hypothetical protein	2.037	1.02666	0.00356462	yes	up	ref_gene	mRNA	23.2433	12.7667	GO:0016020	CC:membrane;	------	------	------	------
ctg_02003	ctg_02003	hypothetical protein	3.299	1.72216	0.00289208	yes	up	ref_gene	mRNA	3.83667	0.6	GO:0050112;GO:0000166	MF:inositol 2-dehydrogenase activity;MF:nucleotide binding;			map00521;map00562	Streptomycin biosynthesis;Inositol phosphate metabolism
ctg_02217	ctg_02217	Regulatory protein Spx	16.527	4.04679	0.00289236	yes	up	novel_gene	unknown	0	0	------	------	------	------	------	------
ctg_03193	ctg_03193	hypothetical protein	16.527	4.04679	0.00289236	yes	up	novel_gene	unknown	0	0	------	------	------	------	------	------
ctg_00981	ctg_00981	General stress protein A	16.527	4.04679	0.00289236	yes	up	novel_gene	unknown	0	0	------	------	------	------	------	------
ctg_03112	ctg_03112	Inner membrane protein YbiR	16.527	4.04679	0.00289236	yes	up	novel_gene	unknown	0	0	------	------	------	------	------	------
ctg_03038	ctg_03038	Sugar phosphatase YidA	16.527	4.04679	0.00289236	yes	up	novel_gene	unknown	0	0	------	------	------	------	------	------
ctg_02366	ctg_02366	Heptaprenyl diphosphate synthase component 2	2.119	1.08313	0.00283036	yes	up	ref_gene	mRNA	19.2267	5.88333	GO:0009058;GO:0003677	BP:biosynthetic process;MF:DNA binding;	------	------	------	------
ctg_02155	ctg_02155	hypothetical protein	37.095	5.21317	0.00271311	yes	up	sRNA	unknown	0	0	------	------	------	------	------	------
ctg_02364	ctg_02364	3'%2C5'-cyclic adenosine monophosphate phosphodiesterase CpdA	2.517	1.33165	0.002612	yes	up	ref_gene	mRNA	22.7233	9.41667	------	------	------	------	------	------
ctg_01694	ctg_01694	GIY-YIG nuclease family protein	2.185	1.12744	0.002423	yes	up	ref_gene	mRNA	17.9467	8.03333	GO:0004519	MF:endonuclease activity;	K07461	------	------	------
ctg_02895	pfkB	1-phosphofructokinase	0.399	-1.32435	0.00236992	yes	down	ref_gene	mRNA	6.62333	8.80667	GO:2001059;GO:0005988;GO:0008662;GO:0009024;GO:0005524	BP:D-tagatose 6-phosphate catabolic process;BP:lactose metabolic process;MF:1-phosphofructokinase activity;MF:tagatose-6-phosphate kinase activity;MF:ATP binding;	K25602	tagK	------	------
ctg_03143	ctg_03143	Riboflavin transporter RibZ	2.18	1.12459	0.00225346	yes	up	ref_gene	mRNA	13.2867	5.76	------	------	------	------	------	------
ctg_00584	ctg_00584	Hsp20/alpha crystallin family protein	0.339	-1.55934	0.00217258	yes	down	ref_gene	mRNA	733.793	1224.86	------	------	K13993	------	map04141	Protein processing in endoplasmic reticulum
ctg_02914	ctg_02914	glycoside hydrolase family 125 protein	2.674	1.41889	0.00205556	yes	up	ref_gene	mRNA	3.89667	0.773333	GO:1901575;GO:0005975;GO:0016787	BP:organic substance catabolic process;BP:carbohydrate metabolic process;MF:hydrolase activity;	K09704	------	------	------
ctg_01264	ctg_01264	glutathione S-transferase family protein	3.45	1.78665	0.00199309	yes	up	ref_gene	mRNA	1.73	0.303333	GO:0016740	MF:transferase activity;	K00799	gst	map05207;map00480;map05204;map00983;map00982;map00980;map05200;map05208;map05418;map05225;map04212;map01524	Chemical carcinogenesis - receptor activation;Glutathione metabolism;Chemical carcinogenesis - DNA adducts;Drug metabolism - other enzymes;Drug metabolism - cytochrome P450;Metabolism of xenobiotics by cytochrome P450;Pathways in cancer;Chemical carcinogenesis - reactive oxygen species;Fluid shear stress and atherosclerosis;Hepatocellular carcinoma;Longevity regulating pathway - worm;Platinum dru…
ctg_03283	ctg_03283	2-dehydro-3-deoxy-phosphogluconate aldolase	0.438	-1.19169	0.00185253	yes	down	ref_gene	mRNA	2.01667	2.65333	GO:0016829	MF:lyase activity;	K01625	eda	map00630;map00030	Glyoxylate and dicarboxylate metabolism;Pentose phosphate pathway
ctg_03134	ctg_03134	PTS transporter subunit EIIC	2.67	1.41687	0.00179832	yes	up	ref_gene	mRNA	4.14	0.796667	GO:0009401;GO:0005886;GO:0008982	BP:phosphoenolpyruvate-dependent sugar phosphotransferase system;CC:plasma membrane;MF:protein-;	K02761	celB	map02060;map00500	Phosphotransferase system (PTS);Starch and sucrose metabolism
ctg_00979	ctg_00979	hypothetical protein	55.103	5.78407	0.00168661	yes	up	sRNA	unknown	0	0	------	------	------	------	------	------
ctg_01462	ctg_01462	DegV family protein	2.201	1.13801	0.00168342	yes	up	ref_gene	mRNA	135.267	36.0233	------	------	K25232	fakB	------	------
ctg_03207	ctg_03207	PRD domain-containing protein	6.071	2.60192	0.00165604	yes	up	ref_gene	mRNA	1.3	0.106667	GO:0006355;GO:0003723	BP:regulation of transcription, DNA-templated;MF:RNA binding;	K03488	licT	------	------
ctg_03275	ctg_03275	hypothetical protein	2.344	1.2289	0.00155113	yes	up	ref_gene	mRNA	2.12	0.493333	GO:0016310;GO:0016301	BP:phosphorylation;MF:kinase activity;	------	------	------	------
ctg_03452	ctg_03452	hypothetical protein	3.248	1.69956	0.00150408	yes	up	ref_gene	mRNA	26.7867	4.18	------	------	------	------	------	------
ctg_00218	ctg_00218	PTS N-acetylglucosamine transporter subunit IIBC	2.308	1.20691	0.00141702	yes	up	ref_gene	mRNA	5.69667	1.76333	GO:0009401;GO:0016020;GO:0016740;GO:0103111	BP:phosphoenolpyruvate-dependent sugar phosphotransferase system;CC:membrane;MF:transferase activity;MF:D-glucosamine PTS permease activity;	K19506	gfrA	map02060	Phosphotransferase system (PTS)
ctg_03420	ctg_03420	hypothetical protein	3.31	1.72665	0.00127679	yes	up	ref_gene	mRNA	1.50667	0.256667	GO:0008761	MF:UDP-N-acetylglucosamine 2-epimerase activity;			map00520;map00541;map01250;map02020;map05111	Amino sugar and nucleotide sugar metabolism;O-Antigen nucleotide sugar biosynthesis;Biosynthesis of nucleotide sugars;Two-component system;Biofilm formation - Vibrio cholerae
ctg_00587	ctg_00587	Glutathione-regulated potassium-efflux system ancillary protein KefG	8.675	3.11689	0.00123708	yes	up	sRNA	unknown	0	0	------	------	------	------	------	------
ctg_01855	ctg_01855	peptidylprolyl isomerase PrsA	2.997	1.58329	0.00123221	yes	up	ref_gene	mRNA	9.95	1.95667	GO:0006457;GO:0005886;GO:0003755	BP:protein folding;CC:plasma membrane;MF:peptidyl-prolyl cis-trans isomerase activity;	K07533	prsA	------	------
ctg_03366	ctg_03366	hypothetical protein	3.505	1.80946	0.00119933	yes	up	ref_gene	mRNA	16.5133	7.12333	------	------	------	------	------	------
ctg_03425	ctg_03425	hypothetical protein	3.505	1.80946	0.00119933	yes	up	ref_gene	mRNA	16.5133	7.12333	------	------	------	------	------	------
ctg_02636	aroE	Riboflavin transporter RibZ	0.402	-1.31484	0.00120135	yes	down	ref_gene	mRNA	0.663333	0.926667	GO:0008652;GO:0009423;GO:0019632;GO:0009073;GO:0050661;GO:0004764	BP:cellular amino acid biosynthetic process;BP:chorismate biosynthetic process;BP:shikimate metabolic process;BP:aromatic amino acid family biosynthetic process;MF:NADP binding;MF:shikimate 3-dehydrogenas;	------	------	------	------
ctg_00688	ctg_00688	hypothetical protein	2.046	1.03295	0.00118492	yes	up	ref_gene	mRNA	7.03667	1.85667	------	------	------	------	------	------
ctg_01994	ctg_01994	hypothetical protein	2.096	1.06792	0.00116705	yes	up	ref_gene	mRNA	6.4	1.70333	GO:0016020	CC:membrane;	------	------	------	------
ctg_02460	ctg_02460	hypothetical protein	3.391	1.76189	0.0010979	yes	up	ref_gene	mRNA	4.38333	0.856667	------	------	------	------	------	------
ctg_03006	ctg_03006	hypothetical protein	0.494	-1.01874	0.00107805	yes	down	ref_gene	mRNA	25.44	31.3	------	------	------	------	------	------
ctg_03449	ctg_03449	Vitamin B12 import ATP-binding protein BtuD	2.872	1.52229	0.00104118	yes	up	sRNA	unknown	222.42	205.237	------	------	------	------	------	------
ctg_01785	ctg_01785	hypothetical protein	3.761	1.9111	0.000994949	yes	up	sRNA	unknown	430.703	0	------	------	------	------	------	------
ctg_02433	ctg_02433	hypothetical protein	13.738	3.78015	0.000944492	yes	up	sRNA	unknown	0	0	------	------	------	------	------	------
ctg_01395	ctg_01395	hypothetical protein	0.49	-1.02886	0.000906905	yes	down	ref_gene	mRNA	6.43	7.66	GO:0016020	CC:membrane;	------	------	------	------
ctg_01534	carB	carbamoyl-phosphate synthase large subunit	2.11	1.07696	0.000873009	yes	up	ref_gene	mRNA	237.517	56.18	GO:0044205;GO:0006526;GO:0004088;GO:0046872;GO:0005524	BP:'de novo' UMP biosynthetic process;BP:arginine biosynthetic process;MF:carbamoyl-phosphate synthas;MF:metal ion binding;MF:ATP binding;	K01955	carB	map00240;map00250	Pyrimidine metabolism;Alanine, aspartate and glutamate metabolism
ctg_03368	murQ	N-acetylmuramic acid 6-phosphate etherase	2.28	1.18881	0.000852879	yes	up	ref_gene	mRNA	3.59333	0.856667	GO:0005975;GO:0097173;GO:0046348;GO:0097367;GO:0016835	BP:carbohydrate metabolic process;BP:N-acetylmuramic acid catabolic process;BP:amino sugar catabolic process;MF:carbohydrate derivative binding;MF:carbon-oxygen lyase activity;	K07106	murQ	map00520	Amino sugar and nucleotide sugar metabolism
ctg_02592	ctg_02592	hypothetical protein	10.934	3.45077	0.000843494	yes	up	ref_gene	mRNA	93.1	0	------	------	------	------	------	------
ctg_00878	ctg_00878	phage holin family protein	0.483	-1.05135	0.000835999	yes	down	ref_gene	mRNA	84.2133	150.537	GO:0016020	CC:membrane;	K08972	------	------	------
ctg_02056	ctg_02056	hypothetical protein	4.365	2.12613	0.000830831	yes	up	sRNA	unknown	754.353	0	------	------	------	------	------	------
ctg_01964	ctg_01964	peptide MFS transporter	2.113	1.07915	0.000825055	yes	up	ref_gene	mRNA	35.7733	9.32333	GO:0006857;GO:0005886;GO:1904680	BP:oligopeptide transport;CC:plasma membrane;MF:peptide transmembrane transporter activity;	K03305	------	------	------
ctg_01639	ctg_01639	hypothetical protein	13.205	3.72298	0.000737991	yes	up	novel_gene	unknown	62.05	8.56333	------	------	------	------	------	------
ctg_00553	ctg_00553	hypothetical protein	13.205	3.72298	0.000737991	yes	up	novel_gene	unknown	62.05	8.56333	------	------	------	------	------	------
ctg_01323	ctg_01323	hypothetical protein	13.205	3.72298	0.000737991	yes	up	novel_gene	unknown	62.05	8.56333	------	------	------	------	------	------
ctg_02317	ctg_02317	hypothetical protein	13.205	3.72298	0.000737991	yes	up	novel_gene	unknown	62.05	8.56333	------	------	------	------	------	------
ctg_01143	ctg_01143	hypothetical protein	2.426	1.2788	0.000678789	yes	up	ref_gene	mRNA	8.38	2.06333	GO:0016020	CC:membrane;	------	------	------	------
ctg_00733	ctg_00733	hypothetical protein	11.95	3.57896	0.000664888	yes	up	ref_gene	mRNA	13.2	1.87	------	------	------	------	------	------
ctg_03472	ctg_03472	hypothetical protein	11.95	3.57896	0.000664888	yes	up	ref_gene	mRNA	13.2	1.87	------	------	------	------	------	------
ctg_02476	ctg_02476	hypothetical protein	2.195	1.13452	0.000662307	yes	up	ref_gene	mRNA	14.1967	3.7	GO:0004177	MF:aminopeptidase activity;	------	------	------	------
ctg_01221	ctg_01221	hypothetical protein	2.156	1.10814	0.000652087	yes	up	ref_gene	mRNA	17.6333	5.41	GO:0016020	CC:membrane;	------	------	------	------
ctg_00301	ctg_00301	Shikimate dehydrogenase (NADP(+))	0.497	-1.0091	0.000635077	yes	down	ref_gene	mRNA	152.453	212.02	------	------	------	------	------	------
ctg_01548	ctg_01548	hypothetical protein	2.732	1.45012	0.000629203	yes	up	sRNA	unknown	398.677	183.273	------	------	------	------	------	------
ctg_02327	ctg_02327	RNA pyrophosphohydrolase	4.997	2.32114	0.000604876	yes	up	sRNA	unknown	1473.61	0	------	------	------	------	------	------
ctg_01185	ctg_01185	hypothetical protein	2.529	1.33861	0.000601783	yes	up	ref_gene	mRNA	49	25.51	------	------	------	------	------	------
ctg_02110	ctg_02110	hypothetical protein	2.16	1.11087	0.000590786	yes	up	ref_gene	mRNA	8.56	2.17667	GO:0019310;GO:0030145;GO:0050114	BP:inositol catabolic process;MF:manganese ion binding;MF:myo-inosose-2 dehydratase activity;			map00562	Inositol phosphate metabolism
ctg_01317	ctg_01317	amino acid ABC transporter permease	0.375	-1.41588	0.000591489	yes	down	ref_gene	mRNA	8.23	12.67	GO:0071705;GO:0043190;GO:0022857	BP:nitrogen compound transport;CC:ATP-binding cassett;MF:transmembrane transporter activity;	K02029	------	------	------
ctg_02030	ctg_02030	hypothetical protein	3.367	1.75133	0.000569118	yes	up	ref_gene	mRNA	8.93333	1.92333	------	------	------	------	------	------
ctg_03471	ctg_03471	hypothetical protein	2.221	1.1513	0.000547711	yes	up	ref_gene	mRNA	31.97	9.73	------	------	------	------	------	------
ctg_02207	glgD	glucose-1-phosphate adenylyltransferase subunit GlgD	2.022	1.01571	0.000516851	yes	up	ref_gene	mRNA	90.0733	23.6733	GO:0005978;GO:0008878	BP:glycogen biosynthetic process;MF:glucose-1-phosphate adenylyltransferase activity;	K00975	glgC	map02026;map00520;map00500;map01250	Biofilm formation - Escherichia coli;Amino sugar and nucleotide sugar metabolism;Starch and sucrose metabolism;Biosynthesis of nucleotide sugars
ctg_02882	ctg_02882	hypothetical protein	2.016	1.01166	0.000500407	yes	up	ref_gene	mRNA	33.18	9.76667	GO:0016020;GO:0016746	CC:membrane;MF:transferase activity, transferring acyl groups;	------	------	------	------
ctg_00658	ctg_00658	hypothetical protein	2.594	1.37539	0.000496609	yes	up	ref_gene	mRNA	0.633333	0.123333	------	------	------	------	------	------
ctg_01049	ctg_01049	PTS lactose/cellobiose transporter subunit IIA	0.359	-1.47932	0.00049525	yes	down	ref_gene	mRNA	24.45	44.0867	GO:0009401;GO:0016740;GO:0046872	BP:phosphoenolpyruvate-dependent sugar phosphotransferase system;MF:transferase activity;MF:metal ion binding;	K02759	celC	map02060;map00500	Phosphotransferase system (PTS);Starch and sucrose metabolism
ctg_01609	ctg_01609	cytidine deaminase	2.045	1.03197	0.000461242	yes	up	ref_gene	mRNA	37.64	14.2133	------	------	K01489	cdd	map00240;map01232;map00983	Pyrimidine metabolism;Nucleotide metabolism;Drug metabolism - other enzymes
ctg_01226	ctg_01226	MetQ/NlpA family ABC transporter substrate-binding protein	2.499	1.32115	0.000446092	yes	up	ref_gene	mRNA	3.65	0.796667	GO:0016020	CC:membrane;	K02073	metQ	map02010	ABC transporters
ctg_02635	ctg_02635	hypothetical protein	3.148	1.6544	0.000395731	yes	up	ref_gene	mRNA	13.19	2.45	------	------	------	------	map00040;map00051	Pentose and glucuronate interconversions;Fructose and mannose metabolism
ctg_01431	ctg_01431	hypothetical protein	9.198	3.20135	0.000384609	yes	up	ref_gene	mRNA	7.03667	0.573333	------	------	------	------	------	------
ctg_03532	ctg_03532	hypothetical protein	36.266	5.18053	0.00037886	yes	up	novel_gene	unknown	58.54	1.7	------	------	------	------	------	------
ctg_00980	ctg_00980	hypothetical protein	36.266	5.18053	0.00037886	yes	up	novel_gene	unknown	58.54	1.7	------	------	------	------	------	------
ctg_00334	ctg_00334	hypothetical protein	36.266	5.18053	0.00037886	yes	up	novel_gene	unknown	58.54	1.7	------	------	------	------	------	------
ctg_00775	ctg_00775	Putrescine transporter PotE	5.963	2.57614	0.000363273	yes	up	ref_gene	mRNA	5.81667	0.85	GO:0016020;GO:0003677	CC:membrane;MF:DNA binding;	------	------	------	------
ctg_01042	ctg_01042	Protein QmcA	2.014	1.01007	0.000357417	yes	up	ref_gene	mRNA	16.17	4.33333	------	------	------	------	------	------
ctg_02313	ctg_02313	hypothetical protein	28.231	4.81922	0.000351748	yes	up	novel_gene	unknown	51.95	1.44667	------	------	------	------	------	------
ctg_01986	ctg_01986	hypothetical protein	28.231	4.81922	0.000351748	yes	up	novel_gene	unknown	51.95	1.44667	------	------	------	------	------	------
ctg_00511	gdhA	NADP-specific glutamate dehydrogenase	2.014	1.00983	0.000346948	yes	up	ref_gene	mRNA	29.91	8.17333	GO:0006520;GO:0004352;GO:0000166	BP:cellular amino acid metabolic process;MF:glutamate dehydrogenas;MF:nucleotide binding;	K00262	gdhA	map00220;map00250;map00910	Arginine biosynthesis;Alanine, aspartate and glutamate metabolism;Nitrogen metabolism
ctg_02639	ctg_02639	hypothetical protein	3.957	1.98437	0.000328606	yes	up	sRNA	unknown	0	0	------	------	------	------	------	------
ctg_01044	ctg_01044	GH25 family lysozyme	2.198	1.13623	0.000328828	yes	up	ref_gene	mRNA	7.72667	1.97667	GO:0009253;GO:0016998;GO:0016020;GO:0003796	BP:peptidoglycan catabolic process;BP:cell wall macromolecule catabolic process;CC:membrane;MF:lysozyme activity;	K07273	acm	------	------
ctg_00205	ctg_00205	ABC transporter permease	2.153	1.10661	0.000320387	yes	up	ref_gene	mRNA	30.9167	7.99667	GO:0005886	CC:plasma membrane;	K02004	------	------	------
ctg_02218	ctg_02218	ATP-dependent Clp protease ATP-binding subunit	0.09	-3.47281	0.000313673	yes	down	ref_gene	mRNA	10.9133	59.01	GO:0006508;GO:0008233;GO:0005524;GO:0016887	BP:proteolysis;MF:peptidase activity;MF:ATP binding;MF:ATPase activity;	K04086	clpL	------	------
ctg_01696	ctg_01696	hypothetical protein	2.961	1.56621	0.000297608	yes	up	ref_gene	mRNA	57.3733	19.45	GO:0005840	CC:ribosome;	------	------	------	------
ctg_03092	ctg_03092	hypothetical protein	9.571	3.25866	0.000292899	yes	up	ref_gene	mRNA	1.01333	0.0566667	GO:0016020	CC:membrane;	------	------	------	------
ctg_02457	ctg_02457	Folate transporter FolT	4.915	2.29713	0.000290334	yes	up	sRNA	unknown	69.0167	30.9933	------	------	------	------	------	------
ctg_02655	ctg_02655	hypothetical protein	5.755	2.5248	0.000286786	yes	up	sRNA	unknown	606.217	0	------	------	------	------	------	------
ctg_01610	ctg_01610	diacylglycerol kinase family protein	2.209	1.14359	0.000285638	yes	up	ref_gene	mRNA	79.02	27.6967	GO:0016310;GO:0008654;GO:0005886;GO:0016301;GO:0005524	BP:phosphorylation;BP:phospholipid biosynthetic process;CC:plasma membrane;MF:kinase activity;MF:ATP binding;	K00887	dgkA	map00550	Peptidoglycan biosynthesis
ctg_01260	ctg_01260	hypothetical protein	2.206	1.14141	0.000279351	yes	up	ref_gene	mRNA	15.3367	3.94667	GO:0016310;GO:0008654;GO:0016301;GO:0005524	BP:phosphorylation;BP:phospholipid biosynthetic process;MF:kinase activity;MF:ATP binding;	------	------	------	------
ctg_02106	ctg_02106	sulfite exporter TauE/SafE family protein	2.164	1.11342	0.000268872	yes	up	ref_gene	mRNA	9.98333	2.63333	GO:0005886	CC:plasma membrane;	K07090	------	------	------
ctg_02820	ctg_02820	Protein Veg	2.575	1.36432	0.000256213	yes	up	ref_gene	mRNA	6.20667	1.31667	GO:0019310;GO:0102482;GO:0008880	BP:inositol catabolic process;MF:5-deoxy-D-glucuronate isomerase activity;MF:glucuronate isomerase activity;			map00562	Inositol phosphate metabolism
ctg_02571	ctg_02571	hypothetical protein	3.04	1.60429	0.000254749	yes	up	ref_gene	mRNA	20.92	4.47	------	------	------	------	------	------
ctg_03192	ctg_03192	hypothetical protein	3.579	1.8394	0.000238038	yes	up	ref_gene	mRNA	5.02	0.943333	GO:0016020	CC:membrane;	------	------	------	------
ctg_01901	ctg_01901	hypothetical protein	15.986	3.99878	0.00022082	yes	up	novel_gene	unknown	230.65	18.9	------	------	------	------	------	------
ctg_00936	ctg_00936	Sugar phosphatase YidA	2.083	1.059	0.000212345	yes	up	ref_gene	mRNA	5.48667	1.34333	------	------	------	------	------	------
ctg_03293	ctg_03293	hypothetical protein	0.478	-1.06455	0.000206547	yes	down	ref_gene	mRNA	152.54	233.073	------	------	------	------	------	------
ctg_02441	groES	co-chaperone GroES	0.459	-1.12388	0.00019555	yes	down	ref_gene	mRNA	1236.12	2142.99	GO:0005737;GO:0044183;GO:0005524	CC:cytoplasm;MF:protein binding involved in protein folding;MF:ATP binding;	K04078	groES	------	------
ctg_01815	ctg_01815	Putative ring-cleaving dioxygenase MhqA	13.565	3.76182	0.000194448	yes	up	ref_gene	mRNA	49.1433	7.33333	GO:0016020	CC:membrane;	------	------	------	------
ctg_01903	ctg_01903	hypothetical protein	3.879	1.95581	0.00018686	yes	up	ref_gene	mRNA	19.8167	3.23333	GO:0045892;GO:0016757;GO:0003677	BP:negative regulation of transcription, DNA-templated;MF:transferase activity, transferring glycosyl groups;MF:DNA binding;	------	------	------	------
ctg_02708	rpmJ	50S ribosomal protein L36	7.333	2.87441	0.000181093	yes	up	ref_gene	mRNA	654.203	0	GO:0006412;GO:1990904;GO:0005840;GO:0003735	BP:translation;CC:ribonucleoprotein complex;CC:ribosome;MF:structural constituent of ribosome;	K02919	rpmJ	map03010	Ribosome
ctg_01319	ctg_01319	amino acid ABC transporter substrate-binding protein	0.283	-1.82308	0.000171495	yes	down	ref_gene	mRNA	14.56	27.82	------	------	K02030	------	------	------
ctg_01789	liaF	cell wall-active antibiotics response protein LiaF	0.403	-1.31286	0.000169169	yes	down	ref_gene	mRNA	20.4467	28.33	GO:0016020	CC:membrane;	K11622	liaF	map02020	Two-component system
ctg_00706	dltB	D-alanyl-lipoteichoic acid biosynthesis protein DltB	0.385	-1.37878	0.000165475	yes	down	ref_gene	mRNA	86.3633	117.653	GO:0070395;GO:0005886;GO:0016746	BP:lipoteichoic acid biosynthetic process;CC:plasma membrane;MF:transferase activity, transferring acyl groups;	K03739	dltB	map05150;map00552;map02020;map01503	Cationic antimicrobial peptide (CAMP) resistance
ctg_02386	ctg_02386	C69 family dipeptidase	0.438	-1.19232	0.000159188	yes	down	ref_gene	mRNA	33.2667	39.9533	GO:0006508;GO:0016805;GO:0070004	BP:proteolysis;MF:dipeptidase activity;MF:cysteine-type exopeptidase activity;	K08659	pepDA	------	------
ctg_01667	hrcA	heat-inducible transcriptional repressor HrcA	0.399	-1.32618	0.000157657	yes	down	ref_gene	mRNA	165.413	220.437	GO:0045892;GO:0003700;GO:0003677	BP:negative regulation of transcription, DNA-templated;MF:transcription factor activity, sequence-specific DNA binding;MF:DNA binding;	K03705	hrcA	------	------
ctg_03128	ctg_03128	argininosuccinate synthase	0.331	-1.59726	0.000148026	yes	down	ref_gene	mRNA	41.17	64.4667	GO:0006526;GO:0005737;GO:0004055;GO:0005524	BP:arginine biosynthetic process;CC:cytoplasm;MF:argininosuccinate synthase activity;MF:ATP binding;	K01940	argG	map00220;map00250;map05418	Arginine biosynthesis;Alanine, aspartate and glutamate metabolism;Fluid shear stress and atherosclerosis
ctg_02430	ctg_02430	hypothetical protein	2.539	1.34419	0.000142975	yes	up	ref_gene	mRNA	94.1867	72.1367	GO:0016020	CC:membrane;	------	------	------	------
ctg_00512	ctg_00512	cold-shock protein	2.043	1.03083	0.00014218	yes	up	ref_gene	mRNA	45816	21135.1	GO:0005737;GO:0003676;GO:0003677	CC:cytoplasm;MF:nucleic acid binding;MF:DNA binding;	K03704	cspA	------	------
ctg_01017	ctg_01017	hypothetical protein	2.371	1.24555	0.00014127	yes	up	ref_gene	mRNA	16.6733	4.28	GO:0016646;GO:0010181	MF:oxidoreductase activity, acting on the CH-NH group of donors, NAD or NADP as acceptor;MF:FMN binding;	------	------	------	------
ctg_02151	coaA	type I pantothenate kinase	2.026	1.0187	0.000133337	yes	up	ref_gene	mRNA	65.3967	18.3833	GO:0016310;GO:0015937;GO:0005737;GO:0004594;GO:0005524	BP:phosphorylation;BP:coenzyme A biosynthetic process;CC:cytoplasm;MF:pantothenate kinase activity;MF:ATP binding;	K00867	coaA	map00770	Pantothenate and CoA biosynthesis
ctg_01900	ctg_01900	hypothetical protein PMJEKBHI_02770 [Lacticaseibacillus rhamnosus]	6.998	2.80699	0.000133522	yes	up	novel_gene	unknown	1244.94	0	GO:0016310;GO:0009401;GO:0005737;GO:0016301;GO:0008965;GO:0046872	BP:phosphorylation;BP:phosphoenolpyruvate-dependent sugar phosphotransferase system;CC:cytoplasm;MF:kinase activity;MF:phosphoenolpyruvate-protein phosphotransferase activity;MF:metal ion binding;	K08483	ptsI	map02060	Phosphotransferase system (PTS)
ctg_01760	ctg_01760	putative protein	2.541	1.34521	0.000133739	yes	up	ref_gene	mRNA	23.6067	8.37	GO:0016020	CC:membrane;	------	------	------	------
ctg_01880	nrdG	anaerobic ribonucleoside-triphosphate reductase activating protein	2.368	1.24359	0.00013417	yes	up	ref_gene	mRNA	39.6967	10.5967	GO:0046872;GO:0051539;GO:0043365	MF:metal ion binding;MF:4 iron, 4 sulfur cluster binding;MF:[formate-C-acetyltransferase]-activating enzyme activity;	K04068	nrdG	------	------
ctg_01095	ctg_01095	Exo-glucosaminidase LytG	2.283	1.19093	0.000134292	yes	up	ref_gene	mRNA	12.3933	3.15667	GO:0016020;GO:0022857	CC:membrane;MF:transmembrane transporter activity;	------	------	------	------
ctg_01904	ctg_01904	ATP-dependent Clp protease ATP-binding subunit	0.412	-1.27882	0.00012894	yes	down	ref_gene	mRNA	379.313	467.58	------	------	K03697	clpE	------	------
ctg_01839	ctg_01839	Bax inhibitor-1/YccA family protein	0.482	-1.05231	0.000119251	yes	down	ref_gene	mRNA	178.923	209.327	GO:0016020	CC:membrane;	K06890	------	------	------
ctg_01992	ctg_01992	hypothetical protein	4.369	2.1273	0.000119298	yes	up	ref_gene	mRNA	4.01	0.573333	GO:0004519	MF:endonuclease activity;	------	------	------	------
ctg_00710	ctg_00710	Glutamate racemase	0.468	-1.09501	0.000113636	yes	down	ref_gene	mRNA	1263.62	1628.82	GO:0005737	CC:cytoplasm;	------	------	------	------
ctg_01934	ctg_01934	hypothetical protein	7.889	2.97979	0.000111176	yes	up	sRNA	unknown	100.493	36.4333	------	------	------	------	------	------
ctg_01532	ctg_01532	dihydroorotate dehydrogenase	2.762	1.46593	0.000110078	yes	up	ref_gene	mRNA	69.49	13.5867	GO:0006207;GO:0044205;GO:0005737;GO:0004152;GO:1990663	BP:'de novo' pyrimidine nucleobase biosynthetic process;BP:'de novo' UMP biosynthetic process;CC:cytoplasm;MF:dihydroorotate dehydrogenase activity;MF:dihydroorotate dehydrogenas;	K17828	pyrDI	map00240	Pyrimidine metabolism
ctg_00298	ctg_00298	NAD-dependent glycerol dehydrogenase	0.47	-1.09075	0.000108346	yes	down	ref_gene	mRNA	15.82	18.1833	GO:0006355;GO:0003677	BP:regulation of transcription, DNA-templated;MF:DNA binding;	------	------	------	------
ctg_03167	ctg_03167	PH domain-containing protein	2.386	1.25433	0.000101801	yes	up	ref_gene	mRNA	19.6533	5.45333	GO:0016020	CC:membrane;	K09167	------	------	------
ctg_00701	ctg_00701	hypothetical protein	4.802	2.26368	9.54e-05	yes	up	ref_gene	mRNA	61.0667	31.9967	GO:0016020;GO:0000428	CC:membrane;CC:DNA-directed RNA polymerase complex;	------	------	------	------
ctg_00705	dltA	D-alanine--poly(phosphoribitol) ligase subunit DltA	0.285	-1.81195	9.37e-05	yes	down	ref_gene	mRNA	109.883	197.607	GO:0070395;GO:0005737;GO:0047473;GO:0005524	BP:lipoteichoic acid biosynthetic process;CC:cytoplasm;MF:D-alanine-pol;MF:ATP binding;	K03367	dltA	map00552;map00470;map02020;map05150;map01503	Cationic antimicrobial peptide (CAMP) resistance
ctg_02916	ctg_02916	glycoside hydrolase family 38 C-terminal domain-containing protein	2.669	1.41644	9.2e-05	yes	up	ref_gene	mRNA	2.84333	0.55	GO:0006013;GO:0046872;GO:0004559;GO:0030246	BP:mannose metabolic process;MF:metal ion binding;MF:alpha-mannosidase activity;MF:carbohydrate binding;	K15524	mngB	------	------
ctg_00505	ctg_00505	beta-glucoside-specific PTS transporter subunit IIABC	3.829	1.93682	9.11e-05	yes	up	ref_gene	mRNA	1.35333	0.186667	GO:0009401;GO:0016310;GO:0005886;GO:0016301;GO:0008982	BP:phosphoenolpyruvate-dependent sugar phosphotransferase system;BP:phosphorylation;CC:plasma membrane;MF:kinase activity;MF:protein-;	K02757	bglF	map02060	Phosphotransferase system (PTS)
ctg_03087	ctg_03087	HTH-type transcriptional regulator MurR	4.927	2.30069	8.69e-05	yes	up	novel_gene	unknown	2386.46	0	------	------	------	------	------	------
ctg_01550	ctg_01550	nitroreductase family protein	2.891	1.53159	8.72e-05	yes	up	ref_gene	mRNA	21.58	4.26333	GO:0034599;GO:0016657	BP:cellular response to oxidative stress;MF:oxidoreductase activity, acting on NA;	K07078	------	------	------
ctg_00533	ctg_00533	zinc-binding alcohol dehydrogenase family protein	0.371	-1.43005	8.61e-05	yes	down	ref_gene	mRNA	2.77667	4.02333	GO:0008270;GO:0016491	MF:zinc ion binding;MF:oxidoreductase activity;	K00344	qor	------	------
ctg_01982	ctg_01982	hypothetical protein	4.96	2.31035	8.57e-05	yes	up	ref_gene	mRNA	30.15	3.88	GO:0016020	CC:membrane;	------	------	------	------
ctg_01531	pyrF	orotidine-5'-phosphate decarboxylase	4.612	2.20536	8.46e-05	yes	up	ref_gene	mRNA	72.5267	8.65667	GO:0006207;GO:0044205;GO:0004590	BP:'de novo' pyrimidine nucleobase biosynthetic process;BP:'de novo' UMP biosynthetic process;MF:orotidine-5'-phosphate decarboxylase activity;	K01591	pyrF	map00240	Pyrimidine metabolism
ctg_02018	ctg_02018	hypothetical protein	2.757	1.46297	8.33e-05	yes	up	sRNA	unknown	531.547	518.643	------	------	------	------	------	------
ctg_00497	metF	methylenetetrahydrofolate reductase [NAD(P)H]	0.451	-1.14874	8.3e-05	yes	down	ref_gene	mRNA	5.87333	7.20333	GO:0009086;GO:0106312;GO:0035999;GO:0005829;GO:0004489	BP:methionine biosynthetic process;BP:old GO;BP:tetrahydrofolate interconversion;CC:cytosol;MF:methylenetetrahydrofolate reductas;	K00297	metF	map00720;map00670	Carbon fixation pathways in prokaryotes;One carbon pool by folate
ctg_01394	ctg_01394	hypothetical protein Q777_GL002208 [Lacticaseibacillus rhamnosus DSM 20021 = JCM 1136 = NBRC 3425]	4.567	2.19137	7.88e-05	yes	up	novel_gene	unknown	346.647	61.09	GO:0003746;GO:0003924;GO:0005525	MF:translation elongation factor activity;MF:GTPase activity;MF:GTP binding;	K02358	tuf	map04626	Plant-pathogen interaction
ctg_02141	ctg_02141	hypothetical protein	2.33	1.22055	7.73e-05	yes	up	novel_gene	unknown	1259.75	1686.94	------	------	------	------	------	------
ctg_00844	ctg_00844	hypothetical protein	2.159	1.11023	7.63e-05	yes	up	ref_gene	mRNA	12.4267	3.15667	GO:0016787	MF:hydrolase activity;	------	------	------	------
ctg_01618	ctg_01618	hypothetical protein	24.254	4.60014	7.46e-05	yes	up	novel_gene	unknown	59.7733	1.46333	------	------	------	------	------	------
ctg_01102	ctg_01102	hypothetical protein	24.254	4.60014	7.46e-05	yes	up	novel_gene	unknown	59.7733	1.46333	------	------	------	------	------	------
ctg_02351	ctg_02351	hypothetical protein	24.254	4.60014	7.46e-05	yes	up	novel_gene	unknown	59.7733	1.46333	------	------	------	------	------	------
ctg_02894	ctg_02894	hypothetical protein	0.445	-1.16905	7.42e-05	yes	down	ref_gene	mRNA	296.01	513.327	------	------	------	------	------	------
ctg_02833	ctg_02833	ABC transporter ATP-binding protein	0.477	-1.06941	7.17e-05	yes	down	ref_gene	mRNA	10.4533	11.27	GO:0016020;GO:0140359;GO:0016887;GO:0005524	CC:membrane;MF:ABC-type transmembrane transporter activity;MF:ATPase activity;MF:ATP binding;	K06147	------	------	------
ctg_03186	ctg_03186	D-inositol-3-phosphate glycosyltransferase	2.364	1.24112	6.96e-05	yes	up	ref_gene	mRNA	7.33	1.71	GO:0016787	MF:hydrolase activity;	------	------	------	------
ctg_01962	ctg_01962	hypothetical protein	3.119	1.64105	6.78e-05	yes	up	ref_gene	mRNA	19.0833	4.80667	------	------	------	------	------	------
ctg_01491	ctg_01491	hypothetical protein	0.472	-1.08287	6.71e-05	yes	down	ref_gene	mRNA	41.0233	46.7067	GO:0006508;GO:0004177	BP:proteolysis;MF:aminopeptidase activity;	------	------	------	------
ctg_02760	hslO	Hsp33 family molecular chaperone HslO	2.077	1.05469	6.47e-05	yes	up	ref_gene	mRNA	38.1467	10.4	GO:0006457;GO:0005737;GO:0051082	BP:protein folding;CC:cytoplasm;MF:unfolded protein binding;	K04083	hslO	------	------
ctg_02777	ctg_02777	hypothetical protein	2.255	1.17326	6.38e-05	yes	up	novel_gene	unknown	3119.33	1071.6	------	------	------	------	------	------
ctg_03012	ctg_03012	Transcriptional regulator MtlR	0.381	-1.39076	6.34e-05	yes	down	ref_gene	mRNA	43.7833	62.1667	GO:0004177;GO:0016746	MF:aminopeptidase activity;MF:transferase activity, transferring acyl groups;	------	------	------	------
ctg_03428	ctg_03428	hypothetical protein	2.602	1.37946	6.22e-05	yes	up	ref_gene	mRNA	84.56	44.23	------	------	------	------	------	------
ctg_01013	ctg_01013	Adaptive-response sensory-kinase SasA	0.461	-1.117	6.13e-05	yes	down	ref_gene	mRNA	52.6633	76.13	------	------	------	------	------	------
ctg_02628	ctg_02628	class II fumarate hydratase	2.39	1.25702	5.94e-05	yes	up	ref_gene	mRNA	10.7133	2.43	GO:0006099;GO:0006106;GO:0045239;GO:0004333	BP:tricarboxylic acid cycle;BP:fumarate metabolic process;CC:tricarboxylic acid cycle enzyme complex;MF:fumarate hydratase activity;	K01679	fumC	map05211;map05200;map00720;map00620;map00020;map04934	Citrate cycle (TCA cycle);Cushing syndrome
ctg_01193	ctg_01193	hypothetical protein	6.147	2.61982	5.89e-05	yes	up	ref_gene	mRNA	28.8867	5.43	------	------	------	------	------	------
ctg_00239	dhaL	dihydroxyacetone kinase subunit DhaL	0.404	-1.30862	5.84e-05	yes	down	ref_gene	mRNA	372.44	548.663	GO:0006071;GO:0016310;GO:0004371	BP:glycerol metabolic process;BP:phosphorylation;MF:glycerone kinase activity;	K05879	dhaL	map00561	Glycerolipid metabolism
ctg_02087	citD	citrate lyase acyl carrier protein	3.729	1.89869	5.73e-05	yes	up	ref_gene	mRNA	21.36	5.79667	GO:0005737;GO:0016829	CC:cytoplasm;MF:lyase activity;	K01646	citD	map02020	Two-component system
ctg_03462	ctg_03462	hypothetical protein	0.452	-1.14454	5.71e-05	yes	down	ref_gene	mRNA	408.607	467.643	GO:0005507;GO:0016491	MF:copper ion binding;MF:oxidoreductase activity;	------	------	------	------
ctg_01968	ctg_01968	Melibiose carrier protein	2.29	1.19548	5.65e-05	yes	up	sRNA	unknown	1138.77	439.253	------	------	------	------	------	------
ctg_03129	argH	argininosuccinate lyase	0.458	-1.12547	5.45e-05	yes	down	ref_gene	mRNA	27.4867	31.3867	GO:0042450;GO:0005737;GO:0004056	BP:arginine biosynthetic process via ornithine;CC:cytoplasm;MF:argininosuccinate lyase activity;	K01755	argH	map00220;map00250	Arginine biosynthesis;Alanine, aspartate and glutamate metabolism
ctg_02383	ctg_02383	hypothetical protein	0.369	-1.43769	5.41e-05	yes	down	ref_gene	mRNA	36.88	56.0433	GO:0006351;GO:0003700;GO:0003677	BP:transcription, DNA-templated;MF:transcription factor activity, sequence-specific DNA binding;MF:DNA binding;	------	------	------	------
ctg_03113	ctg_03113	hypothetical protein	2.106	1.07426	5.29e-05	yes	up	ref_gene	mRNA	2.28	0.55	GO:0016020	CC:membrane;	------	------	------	------
ctg_02036	ctg_02036	phage repressor protein/antirepressor Ant	4.289	2.10072	5.17e-05	yes	up	ref_gene	mRNA	3.44333	0.453333	GO:0003677	MF:DNA binding;	K07741	antB	------	------
ctg_01991	ctg_01991	Chromosome partition protein Smc	2.242	1.16457	5.15e-05	yes	up	ref_gene	mRNA	7.73333	1.96	GO:0016787	MF:hydrolase activity;	------	------	------	------
ctg_00683	adhE	bifunctional acetaldehyde-CoA/alcohol dehydrogenase	0.249	-2.00502	4.86e-05	yes	down	ref_gene	mRNA	52.2933	104.377	GO:0006066;GO:0015976;GO:0046872;GO:0008774;GO:0004022	BP:alcohol metabolic process;BP:carbon utilization;MF:metal ion binding;MF:acetaldehyde dehydrogenas;MF:alcohol dehydrogenas;	K04072	adhE	map00350;map05146;map00650;map00626;map00625;map00620;map00010;map00071	Tyrosine metabolism;Amoebiasis;Butanoate metabolism;Naphthalene degradation;Chloroalkane and chloroalkene degradation;Pyruvate metabolism;Glycolysis / Gluconeogenesis;Fatty acid degradation
ctg_03342	ctg_03342	NUDIX hydrolase	0.402	-1.31389	4.84e-05	yes	down	ref_gene	mRNA	61.6167	93.1467	GO:0016787	MF:hydrolase activity;	K03574	mutT	------	------
ctg_00728	ctg_00728	YjjG family noncanonical pyrimidine nucleotidase	2.127	1.08887	4.81e-05	yes	up	ref_gene	mRNA	33	9.21	GO:0008253	MF:5'-nucleotidase activity;	K01560	------	map00361;map00625	Chlorocyclohexane and chlorobenzene degradation;Chloroalkane and chloroalkene degradation
ctg_00593	ctg_00593	hypothetical protein	4.847	2.277	4.7e-05	yes	up	ref_gene	mRNA	2.56333	0.293333	GO:0016310;GO:0016020;GO:0016301	BP:phosphorylation;CC:membrane;MF:kinase activity;	------	------	------	------
ctg_02247	ctg_02247	3-oxoacyl-ACP reductase family protein	2.151	1.10522	4.65e-05	yes	up	ref_gene	mRNA	447.347	122.31	GO:0016491	MF:oxidoreductase activity;	K00059	fabG	map00780;map00061;map00333	Biotin metabolism;Fatty acid biosynthesis;Prodigiosin biosynthesis
ctg_03234	rnpA	ribonuclease P protein component	2.322	1.21535	4.61e-05	yes	up	ref_gene	mRNA	123.497	36.6067	GO:0001682;GO:0004526;GO:0000049	BP:tRNA 5'-leader removal;MF:ribonuclease P activity;MF:tRNA binding;	K03536	rnpA	------	------
ctg_03175	ctg_03175	amino acid ABC transporter substrate-binding protein/permease	2.167	1.11573	4.58e-05	yes	up	ref_gene	mRNA	60.2667	14.49	GO:0071705;GO:0043190;GO:0015276	BP:nitrogen compound transport;CC:ATP-binding cassett;MF:ligand-gated ion channel activity;	K10036	glnH	map02010	ABC transporters
ctg_02851	ctg_02851	exopolyphosphatase	0.445	-1.16767	4.52e-05	yes	down	ref_gene	mRNA	78.7533	91.77	------	------	K01524	ppx-gppA	map00230	Purine metabolism
ctg_03174	ctg_03174	amino acid ABC transporter ATP-binding protein	2.01	1.00696	4.47e-05	yes	up	ref_gene	mRNA	142.097	39.78	GO:0015424;GO:0005524;GO:0016887	MF:amino acid-transporting ATPase activity;MF:ATP binding;MF:ATPase activity;	K10038	glnQ	map02010	ABC transporters
ctg_02940	ctg_02940	PTS sugar transporter subunit IIA	0.451	-1.14885	4.47e-05	yes	down	ref_gene	mRNA	81.0967	124.113	GO:0009401;GO:0016310;GO:0016020;GO:0016301	BP:phosphoenolpyruvate-dependent sugar phosphotransferase system;BP:phosphorylation;CC:membrane;MF:kinase activity;	K02744	agaF	map02060;map00052	Phosphotransferase system (PTS);Galactose metabolism
ctg_00602	ctg_00602	ATP-binding cassette domain-containing protein	3.217	1.68594	4.39e-05	yes	up	ref_gene	mRNA	4.03333	0.7	GO:0022857;GO:0016887;GO:0005524	MF:transmembrane transporter activity;MF:ATPase activity;MF:ATP binding;	K05833	------	------	------
ctg_02343	ctg_02343	Putative universal stress protein	0.478	-1.06462	4.35e-05	yes	down	ref_gene	mRNA	30.0833	34.08	GO:0016310;GO:0008654;GO:0016301;GO:0005524	BP:phosphorylation;BP:phospholipid biosynthetic process;MF:kinase activity;MF:ATP binding;	------	------	------	------
ctg_02219	ctg_02219	tyrosine-protein phosphatase	2.477	1.30847	4.36e-05	yes	up	ref_gene	mRNA	21.1567	5.02667	------	------	K01104	------	------	------
ctg_00164	ctg_00164	Adenosyl-chloride synthase	0.483	-1.04892	4.31e-05	yes	down	ref_gene	mRNA	396.407	525.443	------	------	------	------	------	------
ctg_02382	ctg_02382	hypothetical protein	0.453	-1.14348	4.26e-05	yes	down	ref_gene	mRNA	61.2133	71.9167	GO:0016020	CC:membrane;	------	------	------	------
ctg_01091	ctg_01091	hypothetical protein	0.332	-1.59095	4.2e-05	yes	down	ref_gene	mRNA	14.9267	30.6767	GO:0016020	CC:membrane;	------	------	------	------
ctg_02312	ctg_02312	beta-ketoacyl-ACP synthase III	2.057	1.04034	4.1e-05	yes	up	ref_gene	mRNA	594.22	161	GO:0006633;GO:0005737;GO:0033818;GO:0004315	BP:fatty acid biosynthetic process;CC:cytoplasm;MF:beta-ketoacyl-acyl-carrier-protein synthase III activity;MF:3-oxoacyl-[acyl-carrier-protein] synthase activity;	K00648	fabH	map00061	Fatty acid biosynthesis
ctg_01818	ctg_01818	Zinc-type alcohol dehydrogenase-like protein	5.98	2.58025	4.07e-05	yes	up	ref_gene	mRNA	3.59667	0.356667	------	------	------	------	------	------
ctg_03127	ctg_03127	ABC transporter substrate-binding protein/permease	0.278	-1.84543	4.01e-05	yes	down	ref_gene	mRNA	32.75	60.4233	GO:0071705;GO:0043190;GO:0022857	BP:nitrogen compound transport;CC:ATP-binding cassett;MF:transmembrane transporter activity;	K17077	artQ	map02010	ABC transporters
ctg_02262	ctg_02262	hypothetical protein	0.486	-1.03999	3.98e-05	yes	down	ref_gene	mRNA	106.363	117.533	GO:0006351;GO:0003700;GO:0003677	BP:transcription, DNA-templated;MF:transcription factor activity, sequence-specific DNA binding;MF:DNA binding;	------	------	------	------
ctg_01679	ctg_01679	YlxR family protein	2.634	1.39733	3.96e-05	yes	up	ref_gene	mRNA	126.923	49.6	GO:0003677	MF:DNA binding;	K07742	ylxR	------	------
ctg_01852	ctg_01852	ABC transporter ATP-binding protein	2.181	1.12526	3.88e-05	yes	up	ref_gene	mRNA	26.5967	7.18	GO:0022857;GO:0016887;GO:0005524	MF:transmembrane transporter activity;MF:ATPase activity;MF:ATP binding;	K25158	ecsA	------	------
ctg_00829	ctg_00829	GTP pyrophosphokinase family protein	2.021	1.01513	3.82e-05	yes	up	ref_gene	mRNA	36.1133	10.2	GO:0008033;GO:0016310;GO:0015970;GO:0008728;GO:0016301;GO:0000166;GO:0003723;GO:0046872	BP:tRNA processing;BP:phosphorylation;BP:guanosine tetraphosphate biosynthetic process;MF:GTP diphosphokinase activity;MF:kinase activity;MF:nucleotide binding;MF:RNA binding;MF:metal ion binding;	K07816	------	map00230	Purine metabolism
ctg_01514	hisC	histidinol-phosphate transaminase	0.384	-1.38199	3.85e-05	yes	down	ref_gene	mRNA	10.5467	14.69	GO:0000105;GO:0030170;GO:0004400	BP:histidine biosynthetic process;MF:pyridoxal phosphate binding;MF:histidinol-phosphate transaminase activity;	K00817	hisC	map00340;map00360;map00350;map00960;map00400;map00401	Histidine metabolism;Phenylalanine metabolism;Tyrosine metabolism;Tropane, piperidine and pyridine alkaloid biosynthesis;Phenylalanine, tyrosine and tryptophan biosynthesis;Novobiocin biosynthesis
ctg_02285	ctg_02285	Transposase from transposon Tn916	0.479	-1.06097	3.85e-05	yes	down	ref_gene	mRNA	653.443	859.463	GO:0005737	CC:cytoplasm;	------	------	------	------
ctg_02647	ctg_02647	zinc ABC transporter substrate-binding protein	0.296	-1.75544	3.75e-05	yes	down	ref_gene	mRNA	102	182.407	GO:0030001;GO:0046872	BP:metal ion transport;MF:metal ion binding;	K02077	------	------	------
ctg_02709	infA	translation initiation factor IF-1	2.16	1.11103	3.7e-05	yes	up	ref_gene	mRNA	366.903	229.03	GO:0005737;GO:0003743;GO:0043022;GO:0019843	CC:cytoplasm;MF:translation initiation factor activity;MF:ribosome binding;MF:rRNA binding;	K02518	infA	------	------
ctg_02094	ctg_02094	hypothetical protein	2.622	1.39051	3.71e-05	yes	up	sRNA	unknown	4966.41	1330.62	------	------	------	------	------	------
ctg_02455	tsaB	tRNA (adenosine(37)-N6)-threonylcarbamoyltransferase complex dimerization subunit type 1 TsaB	2.32	1.21388	3.64e-05	yes	up	ref_gene	mRNA	180.253	46.2633	GO:0006508;GO:0002949;GO:0016740;GO:0008233	BP:proteolysis;BP:tRNA threonylcarbamoyladenosine modification;MF:transferase activity;MF:peptidase activity;	K14742	tsaB	------	------
ctg_03145	ctg_03145	Aldo-keto reductase IolS	5.458	2.44825	3.64e-05	yes	up	ref_gene	mRNA	100.47	44.7533	------	------	------	------	------	------
ctg_03336	dapD	2%2C3%2C4%2C5-tetrahydropyridine-2%2C6-dicarboxylate N-acetyltransferase	0.402	-1.31487	3.65e-05	yes	down	ref_gene	mRNA	39.0367	54.96	GO:0009089;GO:0019877;GO:0047200	BP:lysine biosynthetic process via diaminopimelate;BP:diaminopimelate biosynthetic process;MF:tetrahydrodipicolinate N-acetyltransferase activity;	K05822	dapH	map00300	Lysine biosynthesis
ctg_00295	ctg_00295	DUF1440 domain-containing protein	0.393	-1.3488	3.53e-05	yes	down	ref_gene	mRNA	90.9367	137.533	GO:0016020	CC:membrane;	K08996	yagU	------	------
ctg_02593	ctg_02593	PadR family transcriptional regulator	3.369	1.75247	3.5e-05	yes	up	ref_gene	mRNA	16.8633	4.04667	------	------	K10947	------	------	------
ctg_00072	ctg_00072	Riboflavin transporter RibZ	0.424	-1.23676	3.48e-05	yes	down	ref_gene	mRNA	471.417	664.92	GO:0003677	MF:DNA binding;	------	------	------	------
ctg_01987	ctg_01987	hypothetical protein	9.488	3.24608	3.39e-05	yes	up	ref_gene	mRNA	8.56333	0.586667	------	------	------	------	------	------
ctg_01638	prmA	50S ribosomal protein L11 methyltransferase	2.085	1.06	3.35e-05	yes	up	ref_gene	mRNA	32.4133	8.76667	GO:0032259;GO:0005737;GO:0005840;GO:0008757;GO:0042054	BP:methylation;CC:cytoplasm;CC:ribosome;MF:S-adenosylmethionine-dependent methyltransferase activity;MF:histone methyltransferase activity;	K02687	prmA	------	------
ctg_02201	ctg_02201	Manganese efflux system protein MneS	0.472	-1.08343	3.17e-05	yes	down	ref_gene	mRNA	280.4	357.843	GO:0004497	MF:monooxygenase activity;	------	------	------	------
ctg_01611	ybeY	rRNA maturation RNase YbeY	2.236	1.1608	3.14e-05	yes	up	ref_gene	mRNA	63.09	19.5867	GO:0006508;GO:0006364;GO:0005737;GO:0004222;GO:0004521;GO:0008270	BP:proteolysis;BP:rRNA processing;CC:cytoplasm;MF:metalloendopeptidase activity;MF:endoribonuclease activity;MF:zinc ion binding;	K07042	ybeY	------	------
ctg_02609	ctg_02609	response regulator transcription factor	4.215	2.07557	3.08e-05	yes	up	ref_gene	mRNA	8.56667	1.18333	GO:0000156;GO:0003677	MF:phosphorelay response regulator activity;MF:DNA binding;	K07707	agrA	map02024;map02020	Quorum sensing;Two-component system
ctg_01164	ctg_01164	hypothetical protein	2.602	1.37958	2.93e-05	yes	up	ref_gene	mRNA	4.45667	0.896667	------	------	------	------	------	------
ctg_02255	ctg_02255	peptide ABC transporter substrate-binding protein	6.983	2.80395	2.88e-05	yes	up	ref_gene	mRNA	1.29333	0.0933333	GO:0055085;GO:0043190;GO:0042597	BP:transmembrane transport;CC:ATP-binding cassett;CC:periplasmic space;	K15580	oppA	map02024;map02010;map01501	Quorum sensing;ABC transporters;beta-Lactam resistance
ctg_02440	groL	chaperonin GroEL	0.458	-1.12504	2.84e-05	yes	down	ref_gene	mRNA	936.41	1064.59	GO:0042026;GO:0005737;GO:0016853;GO:0051082;GO:0140662;GO:0005524	BP:protein refolding;CC:cytoplasm;MF:isomerase activity;MF:unfolded protein binding;MF:old GO;MF:ATP binding;	K04077	groEL	map05152;map04940;map05134;map04212;map03018;map05417	Tuberculosis;Type I diabetes mellitus;Legionellosis;Longevity regulating pathway - worm;RNA degradation;Lipid and atherosclerosis
ctg_00709	ctg_00709	hypothetical protein	2.249	1.16936	2.57e-05	yes	up	ref_gene	mRNA	114.657	54.6533	GO:0005737	CC:cytoplasm;	------	------	------	------
ctg_00041	ctg_00041	PTS sugar transporter subunit IIB	0.224	-2.1573	2.51e-05	yes	down	ref_gene	mRNA	53.7333	188.453	GO:0009401;GO:0016310;GO:0016301;GO:0008982	BP:phosphoenolpyruvate-dependent sugar phosphotransferase system;BP:phosphorylation;MF:kinase activity;MF:protein-;	K02760	celA	map02060;map00500	Phosphotransferase system (PTS);Starch and sucrose metabolism
ctg_00480	brnQ	branched-chain amino acid transport system II carrier protein	3.014	1.59159	2.47e-05	yes	up	ref_gene	mRNA	101.173	17.2833	GO:0005886;GO:0015658	CC:plasma membrane;MF:branched-chain amino acid transmembrane transporter activity;	K03311	------	------	------
ctg_01966	ctg_01966	hypothetical protein	45.773	5.51644	2.45e-05	yes	up	sRNA	unknown	348.713	0	------	------	------	------	------	------
ctg_00589	ctg_00589	hypothetical protein	0.351	-1.51054	2.4e-05	yes	down	ref_gene	mRNA	309.82	688.587	------	------	------	------	------	------
ctg_01849	ctg_01849	Thiamine kinase	2.094	1.06631	2.3e-05	yes	up	ref_gene	mRNA	58.9933	17.5	GO:0016020	CC:membrane;	------	------	------	------
ctg_03388	nrdD	anaerobic ribonucleoside-triphosphate reductase	0.484	-1.04751	2.2e-05	yes	down	ref_gene	mRNA	93.26	102.453	GO:0006260;GO:0008998;GO:0005524	BP:DNA replication;MF:ribonucleoside-triphosphate reductase activity;MF:ATP binding;	K21636	nrdD	map00240;map01232;map00230	Pyrimidine metabolism;Nucleotide metabolism;Purine metabolism
ctg_03002	ctg_03002	2-dehydro-3-deoxy-phosphogluconate aldolase	0.329	-1.60584	2.18e-05	yes	down	ref_gene	mRNA	445.33	746.57	------	------	------	------	------	------
ctg_01028	liaX	hypothetical protein	0.287	-1.80142	2.15e-05	yes	down	ref_gene	mRNA	86.6233	155.713	------	------	------	------	------	------
ctg_03135	ctg_03135	HTH-type transcriptional regulator TreR	0.408	-1.2923	2.02e-05	yes	down	ref_gene	mRNA	2741.51	4176.49	------	------	------	------	------	------
ctg_03466	ctg_03466	pyridoxamine 5'-phosphate oxidase family protein	0.488	-1.0363	1.99e-05	yes	down	ref_gene	mRNA	361.27	481.093	------	------	K07006	------	------	------
ctg_03217	ctg_03217	hypothetical protein	2.504	1.3245	1.97e-05	yes	up	ref_gene	mRNA	19.9367	5.15333	------	------	------	------	------	------
ctg_01539	ctg_01539	aspartate carbamoyltransferase catalytic subunit	2.184	1.12716	1.9e-05	yes	up	ref_gene	mRNA	113.41	28.2833	GO:0006207;GO:0006520;GO:0044205;GO:0016597;GO:0004070	BP:'de novo' pyrimidine nucleobase biosynthetic process;BP:cellular amino acid metabolic process;BP:'de novo' UMP biosynthetic process;MF:amino acid binding;MF:aspartate carbamoyltransferase activity;	K00609	pyrB	map00240;map00250	Pyrimidine metabolism;Alanine, aspartate and glutamate metabolism
ctg_00737	ctg_00737	hypothetical protein	4.608	2.20421	1.86e-05	yes	up	ref_gene	mRNA	0.883333	0.0933333	------	------	------	------	------	------
ctg_03523	ctg_03523	hypothetical protein	3.577	1.83888	1.87e-05	yes	up	ref_gene	mRNA	37.47	8.77333	------	------	------	------	------	------
ctg_01989	ctg_01989	hypothetical protein	11.787	3.55908	1.82e-05	yes	up	ref_gene	mRNA	2.53333	0.11	GO:0016787	MF:hydrolase activity;	------	------	------	------
ctg_02301	ctg_02301	acetyl-CoA carboxylase carboxyltransferase subunit beta	2.164	1.11371	1.76e-05	yes	up	ref_gene	mRNA	248.62	64.8533	GO:0006633;GO:2001295;GO:0009317;GO:0016743;GO:0008270;GO:0003989;GO:0005524	BP:fatty acid biosynthetic process;BP:malonyl-CoA biosynthetic process;CC:acetyl-CoA carboxylase complex;MF:carboxyl- or carbamoyltransferase activity;MF:zinc ion binding;MF:acetyl-CoA carboxylase activity;MF:ATP binding;	K01963	accD	map00720;map00640;map00061;map00620	Carbon fixation pathways in prokaryotes;Propanoate metabolism;Fatty acid biosynthesis;Pyruvate metabolism
ctg_00569	ctg_00569	hypothetical protein	0.433	-1.20811	1.76e-05	yes	down	ref_gene	mRNA	18.13	33.0867	GO:0016020;GO:0016747	CC:membrane;MF:transferase activity, transferring acyl groups other than amino-acyl groups;	------	------	------	------
ctg_02593	ctg_02593	PadR family transcriptional regulator	0.475	-1.0752	1.74e-05	yes	down	ref_gene	mRNA	36.9467	65.4467	------	------	K10947	------	------	------
ctg_00839	ctg_00839	GMP reductase	0.429	-1.22225	1.72e-05	yes	down	ref_gene	mRNA	33.24	43.3467	GO:0006163;GO:1902560;GO:0003920	BP:purine nucleotide metabolic process;CC:GMP reductase complex;MF:GMP reductase activity;	K00364	guaC	map01232;map00230	Nucleotide metabolism;Purine metabolism
ctg_01612	ctg_01612	PhoH family protein	2.281	1.18946	1.64e-05	yes	up	ref_gene	mRNA	92.24	22.53	GO:0005524	MF:ATP binding;	K06217	phoH	------	------
ctg_01099	purB	adenylosuccinate lyase	0.473	-1.08122	1.6e-05	yes	down	ref_gene	mRNA	80.1667	92.9467	GO:0006189;GO:0044208;GO:0004018;GO:0070626	BP:'de novo' IMP biosynthetic process;BP:'de novo' AMP biosynthetic process;MF:N6;MF:;	K01756	purB	map00250;map01232;map00230	Alanine, aspartate and glutamate metabolism;Nucleotide metabolism;Purine metabolism
ctg_00514	ctg_00514	OsmC family protein	0.496	-1.01135	1.56e-05	yes	down	ref_gene	mRNA	792.83	1055.42	GO:0006979	BP:response to oxidative stress;	K04063	osmC	------	------
ctg_02086	ctg_02086	aldolase/citrate lyase family protein	3.275	1.7115	1.53e-05	yes	up	ref_gene	mRNA	12.14	2.03	GO:0016829;GO:0046872	MF:lyase activity;MF:metal ion binding;	K01644	citE	map02020	Two-component system
ctg_03399	ctg_03399	hypothetical protein	0.444	-1.17224	1.53e-05	yes	down	ref_gene	mRNA	136.417	163.557	GO:0000166	MF:nucleotide binding;	------	------	------	------
ctg_01594	ctg_01594	hypothetical protein	2.165	1.11428	1.53e-05	yes	up	ref_gene	mRNA	56.2033	16.6267	GO:0016020	CC:membrane;	------	------	------	------
ctg_00822	ctg_00822	3'%2C5'-cyclic adenosine monophosphate phosphodiesterase CpdA	0.351	-1.50888	1.51e-05	yes	down	ref_gene	mRNA	509.977	744.18	GO:0005886;GO:0046872;GO:0016887;GO:0005524;GO:0019829	CC:plasma membrane;MF:metal ion binding;MF:ATPase activity;MF:ATP binding;MF:cation-transporting ATPase activity;	------	------	------	------
ctg_02454	rimI	ribosomal protein S18-alanine N-acetyltransferase	2.958	1.56451	1.45e-05	yes	up	ref_gene	mRNA	24.6033	5.24667	GO:0008080	MF:N-acetyltransferase activity;	K03789	rimI	------	------
ctg_02774	ctg_02774	L-lactate dehydrogenase	0.472	-1.08366	1.42e-05	yes	down	ref_gene	mRNA	175.493	201.037	GO:0006096;GO:0005737;GO:0004459	BP:glycolytic process;CC:cytoplasm;MF:L-lactate dehydrogenase activity;	K00016	ldh	map00640;map00270;map00620;map00010;map04922;map05230;map04066	Propanoate metabolism;Cysteine and methionine metabolism;Pyruvate metabolism;Glycolysis / Gluconeogenesis;Glucagon signaling pathway;Central carbon metabolism in cancer;HIF-1 signaling pathway
ctg_03166	ctg_03166	hypothetical protein	3.883	1.95717	1.41e-05	yes	up	ref_gene	mRNA	102.287	44.02	------	------	------	------	------	------
ctg_00494	ctg_00494	ABC transporter ATP-binding protein	2.261	1.17725	1.36e-05	yes	up	ref_gene	mRNA	26.9433	6.88667	GO:0016887;GO:0005524	MF:ATPase activity;MF:ATP binding;	K01990	------	------	------
ctg_01404	ctg_01404	hypothetical protein	2.385	1.25411	1.37e-05	yes	up	ref_gene	mRNA	65.1	21.2267	------	------	------	------	------	------
ctg_02305	accB	acetyl-CoA carboxylase biotin carboxyl carrier protein	2.212	1.14537	1.32e-05	yes	up	ref_gene	mRNA	401.52	123.923	GO:0006633;GO:0009317;GO:0003989	BP:fatty acid biosynthetic process;CC:acetyl-CoA carboxylase complex;MF:acetyl-CoA carboxylase activity;	K02160	accB	map00720;map00640;map00061;map00620	Carbon fixation pathways in prokaryotes;Propanoate metabolism;Fatty acid biosynthesis;Pyruvate metabolism
ctg_02306	fabF	beta-ketoacyl-ACP synthase II	2.276	1.18642	1.27e-05	yes	up	ref_gene	mRNA	163.187	39.1167	GO:0006633;GO:0004315	BP:fatty acid biosynthetic process;MF:3-oxoacyl-[acyl-carrier-protein] synthase activity;	K09458	fabF	map00780;map00061	Biotin metabolism;Fatty acid biosynthesis
ctg_02776	ctg_02776	hypothetical protein	3.56	1.83193	1.25e-05	yes	up	novel_gene	unknown	96.35	49.1267	------	------	------	------	------	------
ctg_01049	ctg_01049	PTS lactose/cellobiose transporter subunit IIA	0.389	-1.36034	1.22e-05	yes	down	ref_gene	mRNA	229.033	475.62	GO:0009401;GO:0016740;GO:0046872	BP:phosphoenolpyruvate-dependent sugar phosphotransferase system;MF:transferase activity;MF:metal ion binding;	K02759	celC	map02060;map00500	Phosphotransferase system (PTS);Starch and sucrose metabolism
ctg_01451	ctg_01451	Beta-barrel assembly-enhancing protease	6.056	2.59825	1.2e-05	yes	up	sRNA	unknown	33792.8	18283.8	------	------	------	------	------	------
ctg_03200	ctg_03200	2-hydroxy-3-oxopropionate reductase	3.673	1.877	1.21e-05	yes	up	ref_gene	mRNA	10.1767	1.58667	GO:0016740	MF:transferase activity;	------	------	------	------
ctg_01640	ctg_01640	DNA-3-methyladenine glycosylase	2.554	1.35292	1.2e-05	yes	up	ref_gene	mRNA	45.1533	10.9067	GO:0006284;GO:0003905;GO:0003677	BP:base-excision repair;MF:alkylbase DNA N-glycosylase activity;MF:DNA binding;	K03652	------	map03410	Base excision repair
ctg_02599	ctg_02599	hypothetical protein	4.532	2.18007	1.18e-05	yes	up	ref_gene	mRNA	6.82667	0.823333	GO:0019310;GO:0050112;GO:0000166	BP:inositol catabolic process;MF:inositol 2-dehydrogenase activity;MF:nucleotide binding;			map00521;map00562	Streptomycin biosynthesis;Inositol phosphate metabolism
ctg_01777	ctg_01777	O-succinylhomoserine sulfhydrylase	0.163	-2.61444	1.14e-05	yes	down	ref_gene	mRNA	229.393	756.873	GO:0016020	CC:membrane;	------	------	------	------
ctg_02308	ctg_02308	ACP S-malonyltransferase	2.622	1.39085	1.12e-05	yes	up	ref_gene	mRNA	175.203	37.7167	GO:0004314	MF:[acyl-carrier-protein] S-malonyltransferase activity;	K00645	fabD	map00061;map00333	Fatty acid biosynthesis;Prodigiosin biosynthesis
ctg_02792	ctg_02792	hypothetical protein	0.253	-1.98107	1.11e-05	yes	down	ref_gene	mRNA	31.3733	112.377	GO:0016020	CC:membrane;	------	------	------	------
ctg_00823	ctg_00823	ACT domain-containing protein	3.214	1.68433	1.1e-05	yes	up	ref_gene	mRNA	85.9367	25	------	------	K07166	------	------	------

## Sheet: Table S6 (EvoH vs. AncH DEGs)
Table S6. Differentially expressed genes (DEGs) between hydrogen peroxide–stressed wild type strains (AncH) and hydrogen peroxide–stressed evolved strains (EvoH), including both upregulated and downregulated genes.
Gene id	Gene name	Gene description	FC	Log2FC(Evo2/Anc2)	padjust	Significant	Regulate	Gene Type	Biotype	EvoH	AncH	GO_id	GO_term	KO_id	KO_name	Pathway_id	Pathway_definition
ctg_02922	ctg_02922	LysR family transcriptional regulator	0.449	-1.15426	9.58e-06	yes	down	ref_gene	mRNA	13.3033	25.8067	GO:0006351;GO:0003700;GO:0003677	BP:transcription, DNA-templated;MF:transcription factor activity, sequence-specific DNA binding;MF:DNA binding;	------	------	------	------
ctg_03477	ctg_03477	metalloregulator ArsR/SmtB family transcription factor	0.458	-1.12749	9.5e-05	yes	down	ref_gene	mRNA	134.987	229.267	GO:0003700	MF:transcription factor activity, sequence-specific DNA binding;	------	------	------	------
ctg_02774	ctg_02774	hypothetical protein	0.434	-1.20478	8.96e-05	yes	down	ref_gene	mRNA	1371.59	2126.36	GO:0016020	CC:membrane;	------	------	------	------
ctg_02085	citF	citrate lyase subunit alpha	2.793	1.48195	8.58e-07	yes	up	ref_gene	mRNA	65.96	20.74	GO:0006084;GO:0009346;GO:0005737;GO:0008815;GO:0008814	BP:acetyl-CoA metabolic process;CC:citrate lyase complex;CC:cytoplasm;MF:citrat;MF:citrate CoA-transferase activity;	K01643	citF	map02020	Two-component system
ctg_02407	ctg_02407	cytochrome ubiquinol oxidase subunit I	0.385	-1.37646	8.37e-07	yes	down	ref_gene	mRNA	3.5	7.96	GO:0019646;GO:0005886;GO:0070069;GO:0046872;GO:0009055	BP:aerobic electron transport chain;CC:plasma membrane;CC:cytochrome complex;MF:metal ion binding;MF:electron carrier activity;	K00425	cydA	map00190;map02020	Oxidative phosphorylation;Two-component system
ctg_03119	ctg_03119	iron-sulfur cluster biosynthesis family protein	0.24	-2.05956	8.26e-08	yes	down	ref_gene	mRNA	175.54	594.463	------	------	------	------	------	------
ctg_02090	gcdB	sodium ion-translocating decarboxylase subunit beta	3.09	1.62783	8.18e-08	yes	up	ref_gene	mRNA	90.46	25.6033	GO:0006814;GO:0005886;GO:0018801	BP:sodium ion transport;CC:plasma membrane;MF:glutaconyl-CoA decarboxylase activity;	K20509	madB	map00362;map00620;map00650	Benzoate degradation;Pyruvate metabolism;Butanoate metabolism
ctg_03144	ctg_03144	MFS transporter	2.013	1.00947	7.99e-07	yes	up	ref_gene	mRNA	56.5467	24.7	GO:0005886;GO:0022857	CC:plasma membrane;MF:transmembrane transporter activity;	K03449	------	------	------
ctg_01178	ctg_01178	LysM peptidoglycan-binding domain-containing protein	0.49	-1.03019	7.99e-05	yes	down	ref_gene	mRNA	10.7133	18.9867	GO:0009253;GO:0016998;GO:0003796	BP:peptidoglycan catabolic process;BP:cell wall macromolecule catabolic process;MF:lysozyme activity;	------	------	------	------
ctg_03216	ctg_03216	hypothetical protein	0.324	-1.62655	7.94e-05	yes	down	ref_gene	mRNA	15.57	37.47	------	------	------	------	------	------
ctg_02084	citX	citrate lyase holo-[acyl-carrier protein] synthase	2.693	1.42938	7.84e-07	yes	up	ref_gene	mRNA	63.92	19.79	GO:0051191;GO:0016829;GO:0050519	BP:prosthetic group biosynthetic process;MF:lyase activity;MF:holo-citrate lyase synthase activity;	K05964	citX	map02020	Two-component system
ctg_00784	ctg_00784	aminotransferase class I/II-fold pyridoxal phosphate-dependent enzyme	0.431	-1.21289	7.7e-05	yes	down	ref_gene	mRNA	43.9267	89.2933	GO:0009058;GO:0008483;GO:0030170	BP:biosynthetic process;MF:transaminase activity;MF:pyridoxal phosphate binding;	K00841	patA	map00300	Lysine biosynthesis
ctg_02091	cfiA	acetyl-CoA carboxylase biotin carboxyl carrier protein subunit	2.612	1.38503	7.68e-07	yes	up	ref_gene	mRNA	86.33	26.6833	------	------	K23351	gcdC	map00362;map00650	Benzoate degradation;Butanoate metabolism
ctg_01197	ctg_01197	ring-cleavage extradiol dioxygenase	0.472	-1.08255	7.62e-07	yes	down	ref_gene	mRNA	21.85	40.0433	GO:0051213	MF:dioxygenase activity;	K07104	catE	map00362;map00361;map00622;map00643	Benzoate degradation;Chlorocyclohexane and chlorobenzene degradation;Xylene degradation;Styrene degradation
ctg_00584	ctg_00584	Hsp20/alpha crystallin family protein	0.298	-1.74739	7.35e-08	yes	down	ref_gene	mRNA	258.107	733.793	------	------	K13993	------	map04141	Protein processing in endoplasmic reticulum
ctg_03134	celB	PTS cellobiose transporter subunit IIC	0.309	-1.69297	7.34e-07	yes	down	ref_gene	mRNA	110.017	312.933	GO:0009401;GO:0005886;GO:0008982	BP:phosphoenolpyruvate-dependent sugar phosphotransferase system;CC:plasma membrane;MF:protein-;	K02761	celB	map02060;map00500	Phosphotransferase system (PTS);Starch and sucrose metabolism
ctg_01319	ctg_01319	amino acid ABC transporter substrate-binding protein	2.802	1.48634	7.23e-07	yes	up	ref_gene	mRNA	47.2867	14.56	------	------	K02030	------	------	------
ctg_02206	ctg_02206	glycogen synthase GlgA	0.465	-1.10464	7.19e-06	yes	down	ref_gene	mRNA	65.17	123.35	GO:0005978;GO:0033201;GO:0009011;GO:0004373	BP:glycogen biosynthetic process;MF:alpha-1,4-glucan synthase activity;MF:starch synthase activity;MF:glycoge;	K00703	glgA	map02026;map00500	Biofilm formation - Escherichia coli;Starch and sucrose metabolism
ctg_02207	glgD	glucose-1-phosphate adenylyltransferase subunit GlgD	0.353	-1.5003	7.14e-05	yes	down	ref_gene	mRNA	36.4333	90.0733	GO:0005978;GO:0008878	BP:glycogen biosynthetic process;MF:glucose-1-phosphate adenylyltransferase activity;	K00975	glgC	map02026;map00520;map00500;map01250	Biofilm formation - Escherichia coli;Amino sugar and nucleotide sugar metabolism;Starch and sucrose metabolism;Biosynthesis of nucleotide sugars
ctg_02218	ctg_02218	ATP-dependent Clp protease ATP-binding subunit	0.465	-1.10383	6.91e-05	yes	down	ref_gene	mRNA	5.78	10.9133	GO:0006508;GO:0008233;GO:0005524;GO:0016887	BP:proteolysis;MF:peptidase activity;MF:ATP binding;MF:ATPase activity;	K04086	clpL	------	------
ctg_00250	ctg_00250	DUF806 family protein	0.234	-2.09608	6.8e-05	yes	down	ref_gene	mRNA	2.06333	7.03667	------	------	------	------	------	------
ctg_01882	copY	CopY/TcrY family copper transport repressor	5.812	2.53915	6.46e-09	yes	up	ref_gene	mRNA	140.63	19.8167	GO:0045892;GO:0016757;GO:0003677	BP:negative regulation of transcription, DNA-templated;MF:transferase activity, transferring glycosyl groups;MF:DNA binding;	------	------	------	------
ctg_00742	ctg_00742	phosphatidylglycerophosphatase A	2.122	1.08528	6.46e-06	yes	up	ref_gene	mRNA	30.0867	11.68	GO:0006629;GO:0008962	BP:lipid metabolic process;MF:phosphatidylglycerophosphatase activity;	------	------	------	------
ctg_00018	ctg_00018	FAD-dependent oxidoreductase	0.439	-1.18719	6.31e-07	yes	down	ref_gene	mRNA	225.76	452.727	GO:0050660;GO:0016491	MF:flavin adenine dinucleotide binding;MF:oxidoreductase activity;	K17869	nox2	------	------
ctg_02082	oadA	oxaloacetate decarboxylase subunit alpha	2.675	1.41948	6.03e-08	yes	up	ref_gene	mRNA	84.25	27.5967	GO:0003824;GO:0016829	MF:catalytic activity;MF:lyase activity;	K01571	oadA	map00620	Pyruvate metabolism
ctg_02589	ctg_02589	helix-turn-helix transcriptional regulator	0.442	-1.17649	5.95e-06	yes	down	ref_gene	mRNA	11.72	22.71	GO:0003677	MF:DNA binding;	------	------	------	------
ctg_01425	ctg_01425	bifunctional metallophosphatase/5'-nucleotidase	0.443	-1.17591	5.86e-08	yes	down	ref_gene	mRNA	36.9267	73.16	GO:0009166;GO:0110165;GO:0008663;GO:0008254;GO:0000166;GO:0046872	BP:nucleotide catabolic process;CC:cellular anatomical entity;MF:2',3'-cyclic-nucleotide 2'-phosphodiesterase activity;MF:3'-nucleotidase activity;MF:nucleotide binding;MF:metal ion binding;	K01119	cpdB	map00240;map00230	Pyrimidine metabolism;Purine metabolism
ctg_01797	ctg_01797	HD domain-containing protein	0.32	-1.64247	5.82e-08	yes	down	ref_gene	mRNA	700.207	1828.18	GO:0016787	MF:hydrolase activity;	K06950	------	------	------
ctg_02357	ctg_02357	hypothetical protein	0.42	-1.25292	5.65e-06	yes	down	ref_gene	mRNA	12.83	24.4833	GO:0016020	CC:membrane;	------	------	------	------
ctg_02647	ctg_02647	metal ABC transporter solute-binding protein	0.212	-2.23622	5.62e-06	yes	down	ref_gene	mRNA	302.62	1247.69	GO:0030001;GO:0046872	BP:metal ion transport;MF:metal ion binding;	K02077	------	------	------
ctg_00250	ctg_00250	pyruvate oxidase	0.401	-1.31729	5.56e-09	yes	down	ref_gene	mRNA	44.2767	97.46	GO:0003824;GO:0000287;GO:0030976;GO:0047112	MF:catalytic activity;MF:magnesium ion binding;MF:thiamine pyrophosphate binding;MF:pyruvate oxidase activity;	K00158	spxB	map00620	Pyruvate metabolism
ctg_03127	ctg_03127	ABC transporter substrate-binding protein/permease	0.351	-1.51029	5.51e-07	yes	down	ref_gene	mRNA	13.14	32.75	GO:0071705;GO:0043190;GO:0022857	BP:nitrogen compound transport;CC:ATP-binding cassett;MF:transmembrane transporter activity;	K17077	artQ	map02010	ABC transporters
ctg_00398	agaB	PTS galactosamine transporter subunit IIB	2.333	1.22204	5.44e-06	yes	up	ref_gene	mRNA	169.003	62.2267	GO:0009401;GO:0016310;GO:0005737;GO:0016301;GO:0008982	BP:phosphoenolpyruvate-dependent sugar phosphotransferase system;BP:phosphorylation;CC:cytoplasm;MF:kinase activity;MF:protein-;	K10984	agaB	map02060;map00052	Phosphotransferase system (PTS);Galactose metabolism
ctg_00047	ctg_00047	GW dipeptide domain-containing protein	2.019	1.0135	5.14e-06	yes	up	ref_gene	mRNA	283.62	123.873	GO:0009253;GO:0016998;GO:0003796	BP:peptidoglycan catabolic process;BP:cell wall macromolecule catabolic process;MF:lysozyme activity;	------	------	------	------
ctg_01727	ctg_01727	acyltransferase	2.271	1.18308	4.94e-06	yes	up	ref_gene	mRNA	88.3133	33.18	GO:0016020;GO:0016746	CC:membrane;MF:transferase activity, transferring acyl groups;	------	------	------	------
ctg_01239	ctg_01239	acyltransferase family protein	0.397	-1.33383	4.86e-05	yes	down	ref_gene	mRNA	9.10333	18.13	GO:0016020;GO:0016747	CC:membrane;MF:transferase activity, transferring acyl groups other than amino-acyl groups;	------	------	------	------
ctg_00514	ctg_00514	OsmC family protein	0.295	-1.76062	4.48e-08	yes	down	ref_gene	mRNA	224.283	618.57	GO:0006979	BP:response to oxidative stress;	K04063	osmC	------	------
ctg_03006	ctg_03006	hypothetical protein	0.436	-1.19829	4.42e-05	yes	down	ref_gene	mRNA	83.1933	129.583	------	------	------	------	------	------
ctg_00009	ctg_00009	DUF1836 domain-containing protein	0.429	-1.22034	4.41e-06	yes	down	ref_gene	mRNA	57.17	113.65	------	------	------	------	------	------
ctg_00504	ctg_00504	alpha%2Calpha-phosphotrehalase	0.46	-1.12156	4.37e-06	yes	down	ref_gene	mRNA	19.4967	37.4467	GO:0005993;GO:0005737;GO:0008788	BP:trehalose catabolic process;CC:cytoplasm;MF:alpha,alpha-phosphotrehalase activity;	K01226	treC	map00500	Starch and sucrose metabolism
ctg_01462	ctg_01462	DegV family protein	0.255	-1.97214	4.32e-09	yes	down	ref_gene	mRNA	267.927	912.87	------	------	K25232	fakB	------	------
ctg_01049	ctg_01049	PTS cellobiose transporter subunit IIA	0.244	-2.03373	4.22e-06	yes	down	ref_gene	mRNA	96.4	309.197	GO:0009401;GO:0016740;GO:0046872	BP:phosphoenolpyruvate-dependent sugar phosphotransferase system;MF:transferase activity;MF:metal ion binding;	K02759	celC	map02060;map00500	Phosphotransferase system (PTS);Starch and sucrose metabolism
ctg_02198	ctg_02198	cell wall hydrolase P40	4.642	2.21475	4.1e-10	yes	up	ref_gene	mRNA	383.81	72.63	------	------	K21471	cwlO	------	------
ctg_00492	ctg_00492	hypothetical protein	0.461	-1.11588	3.94e-06	yes	down	ref_gene	mRNA	92.3133	163.4	------	------	------	------	------	------
ctg_02316	ctg_02316	glycosyltransferase family 2 protein	0.441	-1.18247	3.9e-05	yes	down	ref_gene	mRNA	5.27333	10.1767	GO:0016740	MF:transferase activity;	------	------	------	------
ctg_02912	ctg_02912	6-phospho-beta-glucosidase	0.27	-1.88766	3.8e-08	yes	down	ref_gene	mRNA	195.4	636.263	GO:0005975;GO:0103047;GO:0008706	BP:carbohydrate metabolic process;MF:methyl beta-D-glucoside 6-phosphate glucohydrolase activity;MF:6-phospho-beta-glucosidase activity;	K01223	bglA	map00010;map00500	Glycolysis / Gluconeogenesis;Starch and sucrose metabolism
ctg_03216	ctg_03216	hypothetical protein	0.281	-1.83318	3.79e-06	yes	down	ref_gene	mRNA	84.4733	256.673	------	------	------	------	------	------
ctg_03339	ctg_03339	aspartate kinase	0.386	-1.37485	3.46e-07	yes	down	ref_gene	mRNA	10.5233	23.9667	GO:0016310;GO:0009089;GO:0009088;GO:0004072	BP:phosphorylation;BP:lysine biosynthetic process via diaminopimelate;BP:threonine biosynthetic process;MF:aspartate kinase activity;	K00928	lysC	map00270;map00300;map00260;map00261	Cysteine and methionine metabolism;Lysine biosynthesis;Glycine, serine and threonine metabolism;Monobactam biosynthesis
ctg_03519	ctg_03519	hydrolase	2.818	1.49462	3.34e-08	yes	up	ref_gene	mRNA	118.84	36.42	GO:0016787	MF:hydrolase activity;	------	------	------	------
ctg_02274	ctg_02274	WxL domain-containing protein	3.807	1.9288	3.19e-08	yes	up	ref_gene	mRNA	47.19	10.76	------	------	------	------	------	------
ctg_03533	ctg_03533	DUF806 family protein	0.466	-1.10227	3.1e-06	yes	down	ref_gene	mRNA	43.22	73.1367	------	------	------	------	------	------
ctg_00505	ctg_00505	PTS glucose transporter subunit IIABC	0.42	-1.25215	3.01e-06	yes	down	ref_gene	mRNA	18.4	38.7367	GO:0009401;GO:0016310;GO:0005886;GO:0016301;GO:0008982	BP:phosphoenolpyruvate-dependent sugar phosphotransferase system;BP:phosphorylation;CC:plasma membrane;MF:kinase activity;MF:protein-;	K02757	bglF	map02060	Phosphotransferase system (PTS)
ctg_01881	copB	heavy metal translocating P-type ATPase	7.02	2.81144	2.95e-11	yes	up	ref_gene	mRNA	123.483	15.5167	------	------	K01533	copB	------	------
ctg_01715	ctg_01715	hypothetical protein	0.438	-1.18978	2.93e-05	yes	down	ref_gene	mRNA	67587.1	132329	GO:0016020	CC:membrane;	------	------	------	------
ctg_03153	ctg_03153	hypothetical protein	0.336	-1.5744	2.74e-07	yes	down	ref_gene	mRNA	3974.13	8010.94	------	------	------	------	------	------
ctg_00850	ctg_00850	HK97-gp10 family putative phage morphogenesis protein	0.392	-1.35014	2.74e-06	yes	down	ref_gene	mRNA	31.9733	65.5	------	------	------	------	------	------
ctg_01067	ctg_01067	hypothetical protein	2.703	1.43482	2.74e-05	yes	up	ref_gene	mRNA	3.22667	1.03667	GO:0016020	CC:membrane;	------	------	------	------
ctg_02088	citC	[citrate (pro-3S)-lyase] ligase	3.168	1.66379	2.66e-07	yes	up	ref_gene	mRNA	76.2367	20.88	GO:0009058;GO:0008771;GO:0016829;GO:0016747;GO:0005524	BP:biosynthetic process;MF:[citrat;MF:lyase activity;MF:transferase activity, transferring acyl groups other than amino-acyl groups;MF:ATP binding;	K01910	citC	map02020	Two-component system
ctg_02285	ctg_02285	hypothetical protein	0.321	-1.63739	2.55e-06	yes	down	ref_gene	mRNA	25838.1	51746	------	------	------	------	------	------
ctg_00015	ctg_00015	C40 family peptidase	4.473	2.16112	2.47e-10	yes	up	ref_gene	mRNA	508.93	99.5	------	------	K21471	cwlO	------	------
ctg_03288	ctg_03288	HK97-gp10 family putative phage morphogenesis protein	0.225	-2.15098	2.4e-05	yes	down	ref_gene	mRNA	2.36	8.56333	------	------	------	------	------	------
ctg_00574	lacB	galactose-6-phosphate isomerase subunit LacB	0.339	-1.55963	2.31e-08	yes	down	ref_gene	mRNA	43.2833	107.817	GO:0005988;GO:0050044;GO:0016861	BP:lactose metabolic process;MF:galactose-6-phosphate isomerase activity;MF:intramolecular oxidoreductase activity, interconverting aldoses and ketoses;	K01819	lacA	map00052	Galactose metabolism
ctg_00584	ctg_00584	Hsp20/alpha crystallin family protein	0.209	-2.25699	2.3e-07	yes	down	ref_gene	mRNA	1374.88	5635.35	------	------	K13993	------	map04141	Protein processing in endoplasmic reticulum
ctg_00929	rnj	MBL fold metallo-hydrolase	2.981	1.57598	2.25e-09	yes	up	ref_gene	mRNA	276.9	81.2733	GO:0004527;GO:0003723	MF:exonuclease activity;MF:RNA binding;	K12574	rnj	map03018	RNA degradation
ctg_01344	ctg_01344	PLP-dependent aminotransferase family protein	0.367	-1.44724	2e-08	yes	down	ref_gene	mRNA	38.9967	93.4667	GO:0009058;GO:0008483;GO:0030170	BP:biosynthetic process;MF:transaminase activity;MF:pyridoxal phosphate binding;	K05825	------	map00300	Lysine biosynthesis
ctg_01460	ctg_01460	hemolysin III family protein	0.044	-4.50902	1.99e-11	yes	down	ref_gene	mRNA	29.2633	565.167	GO:0016020;GO:0140911	CC:membrane;CC:old GO;	K11068	hlyIII	------	------
ctg_02655	ctg_02655	iron-sulfur cluster biosynthesis family protein	0.276	-1.8576	1.99e-09	yes	down	ref_gene	mRNA	139.383	412.947	------	------	------	------	------	------
ctg_00272	ctg_00272	hypothetical protein	2.726	1.44694	1.95e-07	yes	up	ref_gene	mRNA	69.8633	20.92	------	------	------	------	------	------
ctg_00574	lacA	galactose-6-phosphate isomerase subunit LacA	0.374	-1.41952	1.91e-07	yes	down	ref_gene	mRNA	37.32	83.59	GO:0005988;GO:0050044;GO:0016861	BP:lactose metabolic process;MF:galactose-6-phosphate isomerase activity;MF:intramolecular oxidoreductase activity, interconverting aldoses and ketoses;	K01819	lacA	map00052	Galactose metabolism
ctg_03307	ctg_03307	hypothetical protein	0.435	-1.19953	1.85e-05	yes	down	ref_gene	mRNA	16.94	31.1	------	------	------	------	------	------
ctg_02086	citE	aldolase/citrate lyase family protein	2.702	1.43405	1.83e-06	yes	up	ref_gene	mRNA	37.94	12.14	GO:0016829;GO:0046872	MF:lyase activity;MF:metal ion binding;	K01644	citE	map02020	Two-component system
ctg_03466	ctg_03466	pyridoxamine 5'-phosphate oxidase family protein	0.4	-1.32165	1.82e-07	yes	down	ref_gene	mRNA	116.05	234.447	------	------	K07006	------	------	------
ctg_01400	tig	trigger factor	2.241	1.16394	1.79e-06	yes	up	ref_gene	mRNA	1572.43	613.903	GO:0006457;GO:0051301;GO:0015031;GO:0007049;GO:0005737;GO:0003755	BP:protein folding;BP:cell division;BP:protein transport;BP:cell cycle;CC:cytoplasm;MF:peptidyl-prolyl cis-trans isomerase activity;	K03545	tig	------	------
ctg_03123	ctg_03123	WxL domain-containing protein	0.413	-1.27441	1.76e-06	yes	down	ref_gene	mRNA	6.16667	13.03	------	------	------	------	------	------
ctg_02087	citD	citrate lyase acyl carrier protein	2.869	1.52041	1.76e-05	yes	up	ref_gene	mRNA	82.8667	21.36	GO:0005737;GO:0016829	CC:cytoplasm;MF:lyase activity;	K01646	citD	map02020	Two-component system
ctg_02217	ctg_02217	hydrolase	0.477	-1.06757	1.66e-08	yes	down	ref_gene	mRNA	180.63	323.437	GO:0016787	MF:hydrolase activity;	------	------	------	------
ctg_00450	ctg_00450	Dps family protein	0.476	-1.07189	1.63e-06	yes	down	ref_gene	mRNA	391.887	689.19	GO:0008199;GO:0016722	MF:ferric iron binding;MF:oxidoreductase activity, oxidizing metal ions;	K04047	dps	------	------
ctg_03128	ctg_03128	argininosuccinate synthase	0.382	-1.38852	1.61e-06	yes	down	ref_gene	mRNA	17.8633	41.17	GO:0006526;GO:0005737;GO:0004055;GO:0005524	BP:arginine biosynthetic process;CC:cytoplasm;MF:argininosuccinate synthase activity;MF:ATP binding;	K01940	argG	map00220;map00250;map05418	Arginine biosynthesis;Alanine, aspartate and glutamate metabolism;Fluid shear stress and atherosclerosis
ctg_00041	ctg_00041	PTS cellobiose transporter subunit IIB	0.244	-2.0349	1.58e-07	yes	down	ref_gene	mRNA	174.03	534.467	GO:0009401;GO:0016310;GO:0016301;GO:0008982	BP:phosphoenolpyruvate-dependent sugar phosphotransferase system;BP:phosphorylation;MF:kinase activity;MF:protein-;	K02760	celA	map02060;map00500	Phosphotransferase system (PTS);Starch and sucrose metabolism
ctg_00250	spxB	pyruvate oxidase	0.476	-1.07197	1.57e-05	yes	down	ref_gene	mRNA	4.93333	9.16667	GO:0000287;GO:0030976;GO:0047112	MF:magnesium ion binding;MF:thiamine pyrophosphate binding;MF:pyruvate oxidase activity;	K00158	spxB	map00620	Pyruvate metabolism
ctg_02093	citM	citrate:proton symporter	2.733	1.45049	1.52e-07	yes	up	ref_gene	mRNA	31.86	10.22	GO:0016020;GO:0015128;GO:0015137	CC:membrane;MF:gluconate transmembrane transporter activity;MF:citrate transmembrane transporter activity;	K03300	------	------	------
ctg_02359	asnB	asparagine synthase (glutamine-hydrolyzing)	0.257	-1.9627	1.5e-06	yes	down	ref_gene	mRNA	3620.4	12533.3	GO:0006529;GO:0006541;GO:0005524;GO:0004066	BP:asparagine biosynthetic process;BP:glutamine metabolic process;MF:ATP binding;MF:asparagine synthas;	K01953	asnB	map00250	Alanine, aspartate and glutamate metabolism
ctg_00594	ctg_00594	iron-sulfur cluster biosynthesis family protein	0.439	-1.18697	1.36e-07	yes	down	ref_gene	mRNA	148.433	262.687	------	------	------	------	------	------
ctg_00503	ctg_00503	trehalose operon repressor	0.473	-1.07982	1.36e-05	yes	down	ref_gene	mRNA	24.3033	44.4333	GO:0006351;GO:0003700;GO:0003677	BP:transcription, DNA-templated;MF:transcription factor activity, sequence-specific DNA binding;MF:DNA binding;	K03486	treR2	------	------
ctg_01873	ctg_01873	hypothetical protein	0.447	-1.16005	1.35e-06	yes	down	ref_gene	mRNA	125.453	221.42	------	------	------	------	------	------
ctg_03290	ctg_03290	hypothetical protein	0.257	-1.95739	1.21e-07	yes	down	ref_gene	mRNA	119.483	403.32	------	------	------	------	------	------
ctg_03129	argH	argininosuccinate lyase	0.402	-1.31411	1.18e-05	yes	down	ref_gene	mRNA	12.5233	27.4867	GO:0042450;GO:0005737;GO:0004056	BP:arginine biosynthetic process via ornithine;CC:cytoplasm;MF:argininosuccinate lyase activity;	K01755	argH	map00220;map00250	Arginine biosynthesis;Alanine, aspartate and glutamate metabolism
ctg_01514	ctg_01514	histidinol-phosphate transaminase	0.468	-1.09569	1.17e-05	yes	down	ref_gene	mRNA	5.68333	10.5467	GO:0000105;GO:0030170;GO:0004400	BP:histidine biosynthetic process;MF:pyridoxal phosphate binding;MF:histidinol-phosphate transaminase activity;	K00817	hisC	map00340;map00360;map00350;map00960;map00400;map00401	Histidine metabolism;Phenylalanine metabolism;Tyrosine metabolism;Tropane, piperidine and pyridine alkaloid biosynthesis;Phenylalanine, tyrosine and tryptophan biosynthesis;Novobiocin biosynthesis
ctg_00876	ctg_00876	PRD domain-containing protein	0.278	-1.84533	1.15e-06	yes	down	ref_gene	mRNA	128.547	407.607	GO:0009401;GO:0006355;GO:0008982;GO:0003677	BP:phosphoenolpyruvate-dependent sugar phosphotransferase system;BP:regulation of transcription, DNA-templated;MF:protein-;MF:DNA binding;	K03491	licR	------	------
ctg_02387	ctg_02387	NAD(P)/FAD-dependent oxidoreductase	0.336	-1.57475	1.12e-09	yes	down	ref_gene	mRNA	61.15	159.693	GO:0050660;GO:0016491	MF:flavin adenine dinucleotide binding;MF:oxidoreductase activity;	K00383	gor	map04918;map00480;map05415	Thyroid hormone synthesis;Glutathione metabolism;Diabetic cardiomyopathy
ctg_00400	agaC	PTS galactosamine transporter subunit IIC	2.274	1.18498	1e-05	yes	up	ref_gene	mRNA	134.53	50.7633	GO:0009401;GO:0005886	BP:phosphoenolpyruvate-dependent sugar phosphotransferase system;CC:plasma membrane;	K10985	agaC	map02060;map00052	Phosphotransferase system (PTS);Galactose metabolism
ctg_01345	ctg_01345	hypothetical protein	0.303	-1.72317	0.0495977	yes	down	ref_gene	mRNA	16.23	30.4767	GO:0016310;GO:0016020;GO:0016301	BP:phosphorylation;CC:membrane;MF:kinase activity;	------	------	------	------
ctg_00657	ctg_00657	hypothetical protein	0.086	-3.53255	0.0471253	yes	down	ref_gene	mRNA	0	2.99333	------	------	------	------	------	------
ctg_00612	ctg_00612	putative metal homeostasis protein	0.386	-1.37285	0.0429496	yes	down	ref_gene	mRNA	46.9767	63.69	------	------	------	------	------	------
ctg_02089	OadG	OadG family protein	4.31	2.10771	0.0332516	yes	up	ref_gene	mRNA	52.87	6.27333	GO:0036376;GO:0005886;GO:0015081	BP:sodium ion export from cell;CC:plasma membrane;MF:sodium ion transmembrane transporter activity;	------	------	------	------
ctg_01178	ctg_01178	hypothetical protein	0.033	-4.91625	0.0327055	yes	down	ref_gene	mRNA	0	0.166667	------	------	------	------	------	------
ctg_01504	hisE	phosphoribosyl-ATP diphosphatase	2.171	1.11832	0.0304032	yes	up	ref_gene	mRNA	6.9	2.51667	GO:0000105;GO:0005737;GO:0005524;GO:0004636	BP:histidine biosynthetic process;CC:cytoplasm;MF:ATP binding;MF:phosphoribosyl-ATP diphosphatase activity;	K01523	hisE	map00340	Histidine metabolism
ctg_01049	licA	PTS lactose/cellobiose transporter subunit IIA	3.236	1.69408	0.0207078	yes	up	ref_gene	mRNA	2.82	0.66	GO:0009401;GO:0016740;GO:0046872	BP:phosphoenolpyruvate-dependent sugar phosphotransferase system;MF:transferase activity;MF:metal ion binding;	K02759	celC	map02060;map00500	Phosphotransferase system (PTS);Starch and sucrose metabolism
ctg_01263	ctg_01263	hypothetical protein	0.42	-1.25181	0.0181026	yes	down	ref_gene	mRNA	8.88333	13.2	------	------	------	------	------	------
ctg_02075	ctg_02075	hypothetical protein	0.42	-1.25181	0.0181026	yes	down	ref_gene	mRNA	8.88333	13.2	------	------	------	------	------	------
ctg_00706	ctg_00706	hypothetical protein	0.277	-1.84992	0.0177294	yes	down	ref_gene	mRNA	0.203333	0.653333	------	------	------	------	------	------
ctg_03153	ctg_03153	DUF1642 domain-containing protein	0.289	-1.79063	0.0171347	yes	down	ref_gene	mRNA	0.233333	0.73	------	------	------	------	------	------
ctg_02262	ctg_02262	GcrA family cell cycle regulator	0.359	-1.4789	0.0151566	yes	down	ref_gene	mRNA	0.356667	0.866667	------	------	------	------	------	------
ctg_00589	ctg_00589	IS110 family transposase	0.382	-1.38649	0.0106234	yes	down	ref_gene	mRNA	21.5267	50.0867	GO:0006313;GO:0004803;GO:0003677	BP:transposition, DNA-mediated;MF:transposase activity;MF:DNA binding;	------	------	------	------
ctg_03399	ctg_03399	hypothetical protein	0.475	-1.0751	0.0100842	yes	down	ref_gene	mRNA	11.94	16.5133	------	------	------	------	------	------
ctg_02588	ctg_02588	hypothetical protein	0.475	-1.0751	0.0100842	yes	down	ref_gene	mRNA	11.94	16.5133	------	------	------	------	------	------
ctg_02894	ctg_02894	phage holin	0.423	-1.24218	0.00929751	yes	down	ref_gene	mRNA	2.25667	4.38333	------	------	------	------	------	------
ctg_00297	ctg_00297	hypothetical protein	0.279	-1.84068	0.00913429	yes	down	ref_gene	mRNA	2.04667	5.62333	------	------	------	------	------	------
ctg_01965	ctg_01965	ABC transporter ATP-binding protein	0.496	-1.01193	0.00851349	yes	down	ref_gene	mRNA	1.04333	1.82667	GO:0022857;GO:0016887;GO:0005524	MF:transmembrane transporter activity;MF:ATPase activity;MF:ATP binding;	K02003	------	------	------
ctg_01514	hisC	histidinol-phosphate transaminase	2.074	1.05274	0.00729007	yes	up	ref_gene	mRNA	2.58	1.08	GO:0000105;GO:0030170;GO:0004400	BP:histidine biosynthetic process;MF:pyridoxal phosphate binding;MF:histidinol-phosphate transaminase activity;	K00817	hisC	map00340;map00360;map00350;map00960;map00400;map00401	Histidine metabolism;Phenylalanine metabolism;Tyrosine metabolism;Tropane, piperidine and pyridine alkaloid biosynthesis;Phenylalanine, tyrosine and tryptophan biosynthesis;Novobiocin biosynthesis
ctg_01797	ctg_01797	NUDIX domain-containing protein	2.19	1.13073	0.00724081	yes	up	ref_gene	mRNA	5.32	1.96	GO:0016787	MF:hydrolase activity;	------	------	------	------
ctg_01507	hisA	1-(5-phosphoribosyl)-5-[(5-phosphoribosylamino)methylideneamino]imidazole-4-carboxamide isomerase	2.162	1.11262	0.00638215	yes	up	ref_gene	mRNA	5.36333	2.07333	GO:0000105;GO:0005737;GO:0003949	BP:histidine biosynthetic process;CC:cytoplasm;MF:1;	K01814	hisA	map00340	Histidine metabolism
ctg_02677	ctg_02677	hypothetical protein	0.466	-1.10239	0.00150188	yes	down	ref_gene	mRNA	0.453333	0.863333	GO:0016874	MF:ligase activity;	K22133	------	map00630	Glyoxylate and dicarboxylate metabolism
ctg_00090	ctg_00090	NUMOD4 domain-containing protein	0.419	-1.25497	0.00149434	yes	down	ref_gene	mRNA	2	4.01	GO:0004519	MF:endonuclease activity;	------	------	------	------
ctg_03125	ctg_03125	hypothetical protein	0.343	-1.54546	0.00145976	yes	down	ref_gene	mRNA	27.2133	49.1433	GO:0016020	CC:membrane;	------	------	------	------
ctg_02191	ctg_02191	phage tail spike protein	0.456	-1.13392	0.00136924	yes	down	ref_gene	mRNA	0.443333	0.883333	------	------	------	------	------	------
ctg_00169	ebgA	sugar-binding domain-containing protein	2.071	1.05055	0.00105353	yes	up	ref_gene	mRNA	5.02	2.08667	------	------	K12111	ebgA	map00511;map00052	Other glycan degradation;Galactose metabolism
ctg_02382	ctg_02382	OPT/YSL family transporter	2.111	1.07767	0.000965867	yes	up	ref_gene	mRNA	85.7967	35.7733	GO:0016020;GO:0035673	CC:membrane;MF:oligopeptide transmembrane transporter activity;	------	------	------	------
ctg_01057	ctg_01057	hypothetical protein	3.844	1.94249	0.000806334	yes	up	ref_gene	mRNA	1.60333	0.34	------	------	------	------	------	------
ctg_00657	ctg_00657	hypothetical protein	0.13	-2.9412	0.000749745	yes	down	ref_gene	mRNA	0.95	5.52	------	------	------	------	------	------
ctg_00965	ctg_00965	TIM barrel protein	0.455	-1.13565	0.000737993	yes	down	ref_gene	mRNA	2.53667	4.85333	GO:0016853	MF:isomerase activity;	K06606	iolI	map00562	Inositol phosphate metabolism
ctg_02390	ctg_02390	acyltransferase family protein	0.422	-1.243	0.000694662	yes	down	ref_gene	mRNA	3.66333	7.39667	GO:0016020;GO:0016747	CC:membrane;MF:transferase activity, transferring acyl groups other than amino-acyl groups;	------	------	------	------
ctg_03488	ctg_03488	hypothetical protein	0.458	-1.12606	0.000686341	yes	down	ref_gene	mRNA	14.43	22.7233	------	------	------	------	------	------
ctg_02831	ctg_02831	myo-inosose-2 dehydratase	0.466	-1.1017	0.000608172	yes	down	ref_gene	mRNA	4.59	8.56	------	------	------	------	------	------
ctg_01317	artQ	amino acid ABC transporter permease	2.137	1.09536	0.000556842	yes	up	ref_gene	mRNA	21.1233	8.23	GO:0071705;GO:0043190;GO:0022857	BP:nitrogen compound transport;CC:ATP-binding cassett;MF:transmembrane transporter activity;	K02029	------	------	------
ctg_03336	ctg_03336	hypothetical protein	0.451	-1.15008	0.000426335	yes	down	ref_gene	mRNA	8.60333	15.52	GO:0016020	CC:membrane;	------	------	------	------
ctg_00492	ctg_00492	hypothetical protein	0.475	-1.07344	0.000387006	yes	down	ref_gene	mRNA	6.96	11.8633	------	------	------	------	------	------
ctg_02255	ctg_02255	peptide ABC transporter substrate-binding protein	0.371	-1.43236	0.000324841	yes	down	ref_gene	mRNA	0.55	1.29333	GO:0055085;GO:0043190;GO:0042597	BP:transmembrane transport;CC:ATP-binding cassett;CC:periplasmic space;	K15580	oppA	map02024;map02010;map01501	Quorum sensing;ABC transporters;beta-Lactam resistance
ctg_02405	cydB	cytochrome d ubiquinol oxidase subunit II	0.418	-1.25926	0.000264957	yes	down	ref_gene	mRNA	3.73	7.7	GO:0005886	CC:plasma membrane;	K00426	cydB	map00190;map02020	Oxidative phosphorylation;Two-component system
ctg_02633	ctg_02633	Gfo/Idh/MocA family oxidoreductase	0.44	-1.1844	0.000211145	yes	down	ref_gene	mRNA	3.44	6.82667	GO:0019310;GO:0050112;GO:0000166	BP:inositol catabolic process;MF:inositol 2-dehydrogenase activity;MF:nucleotide binding;	K00010	iolG	map00521;map00562	Streptomycin biosynthesis;Inositol phosphate metabolism
ctg_01897	ctg_01897	energy-coupled thiamine transporter ThiT	0.465	-1.10558	0.00018071	yes	down	ref_gene	mRNA	111.383	209.867	GO:0005886;GO:0015234	CC:plasma membrane;MF:thiamine transmembrane transporter activity;	K16789	thiT	------	------
ctg_02762	ctg_02762	LysM peptidoglycan-binding domain-containing protein	0.473	-1.0814	0.000173705	yes	down	ref_gene	mRNA	2.37333	4.37	GO:0009253;GO:0016998;GO:0003796	BP:peptidoglycan catabolic process;BP:cell wall macromolecule catabolic process;MF:lysozyme activity;	------	------	------	------
ctg_02036	ctg_02036	phage repressor protein/antirepressor Ant	0.335	-1.57913	0.000166689	yes	down	ref_gene	mRNA	1.33333	3.44333	GO:0003677	MF:DNA binding;	K07741	antB	------	------
ctg_03399	ctg_03399	phage holin	0.458	-1.12793	0.000128588	yes	down	ref_gene	mRNA	18.22	31.97	------	------	------	------	------	------
ctg_00955	ctg_00955	ISNCY family transposase	0.451	-1.14903	0.000114214	yes	down	ref_gene	mRNA	13.9167	26.7867	------	------	------	------	------	------
ctg_02693	ctg_02693	hypothetical protein	0.413	-1.27534	0.000105176	yes	down	ref_gene	mRNA	9.62333	18.6867	------	------	------	------	------	------
ctg_02386	pepDA	C69 family dipeptidase	2.876	1.52423	0.000101416	yes	up	ref_gene	mRNA	108.697	33.2667	GO:0006508;GO:0016805;GO:0070004	BP:proteolysis;MF:dipeptidase activity;MF:cysteine-type exopeptidase activity;	K08659	pepDA	------	------
ctg_03088	sorB	PTS system sorbose-specific EIIB component	2.292	1.1967	5.56917e-07	yes	up	ref_gene	mRNA	239.653	104.1	GO:0009401;GO:0016310;GO:0005737;GO:0016301;GO:0008982	BP:phosphoenolpyruvate-dependent sugar phosphotransferase system;BP:phosphorylation;CC:cytoplasm;MF:kinase activity;MF:protein-;	K02794	manX	map00520;map02060;map00051	Phosphotransferase system (PTS);Fructose and mannose metabolism
ctg_03090	manZ	PTS system mannose-specific EIID component	2.271	1.1834	1.65718e-22	yes	up	ref_gene	mRNA	198.16	101.717	GO:0009401;GO:0005886	BP:phosphoenolpyruvate-dependent sugar phosphotransferase system;CC:plasma membrane;	K02796	manZ	map00520;map02060;map00051	Phosphotransferase system (PTS);Fructose and mannose metabolism
ctg_03091	agaC_5	N-acetylgalactosamine permease IIC component 1	2.487	1.31461	2.24717e-25	yes	up	ref_gene	mRNA	168.337	78.9933	GO:0009401;GO:0005886	BP:phosphoenolpyruvate-dependent sugar phosphotransferase system;CC:plasma membrane;	K02795	manY	map00520;map02060;map00051	Phosphotransferase system (PTS);Fructose and mannose metabolism

## Sheet: Table S7 (EvoH vs.Evo GO terms)
Table S7. Pathways specifically enriched in EvoH compared to Evo.
GO ID	Function Description	Gene Num	padjust
GO:1901137	carbohydrate derivative biosynthetic process	25	0.009494
GO:1901566	organonitrogen compound biosynthetic process	44	0.012632
GO:0006082	organic acid metabolic process	35	0.012632
GO:0005737	cytoplasm	51	0.019381
GO:0071705	nitrogen compound transport	12	0.023587
GO:1901576	organic substance biosynthetic process	63	0.026813
GO:0019693	ribose phosphate metabolic process	16	0.032797
GO:0019752	carboxylic acid metabolic process	31	0.032797
GO:0043436	oxoacid metabolic process	31	0.032797
GO:0044249	cellular biosynthetic process	59	0.032797
GO:0005975	carbohydrate metabolic process	28	0.033517
GO:0006064	glucuronate catabolic process	3	0.045612
GO:0006063	uronic acid metabolic process	3	0.045612
GO:0006563	L-serine metabolic process	3	0.045612
GO:0019585	glucuronate metabolic process	3	0.045612
GO:0046348	amino sugar catabolic process	3	0.045612
GO:0051775	response to redox state	3	0.045612

## Sheet: Table S8 (GO terms)
Table S8. Overlapping GO pathways in EvoH–Evo and AncH–Anc comparisons.
GO ID	Function Description	Gene Num	padjust
GO:0005840	ribosome	17	0.003947
GO:0032991	protein-containing complex	32	0.003955
GO:0043228	non-membrane-bounded organelle	17	0.003955
GO:0043229	intracellular organelle	17	0.003955
GO:0043232	intracellular non-membrane-bounded organelle	17	0.003955
GO:0043226	organelle	17	0.003955
GO:0044281	small molecule metabolic process	58	0.009494
GO:0046395	carboxylic acid catabolic process	8	0.009494
GO:1901135	carbohydrate derivative metabolic process	35	0.009494
GO:1901564	organonitrogen compound metabolic process	68	0.009494
GO:0071704	organic substance metabolic process	125	0.009868
GO:0006189	'de novo' IMP biosynthetic process	7	0.018847
GO:0008150	biological_process	179	0.021819
GO:0009161	ribonucleoside monophosphate metabolic process	12	0.021983
GO:0009156	ribonucleoside monophosphate biosynthetic process	12	0.021983
GO:0046390	ribose phosphate biosynthetic process	15	0.021983
GO:0046040	IMP metabolic process	7	0.021983
GO:0006188	IMP biosynthetic process	7	0.021983
GO:0009124	nucleoside monophosphate biosynthetic process	12	0.026813
GO:0009123	nucleoside monophosphate metabolic process	12	0.026813
GO:0044282	small molecule catabolic process	10	0.026813
GO:0016054	organic acid catabolic process	8	0.030266
GO:0009260	ribonucleotide biosynthetic process	14	0.032061
GO:0009167	purine ribonucleoside monophosphate metabolic process	8	0.032797
GO:0009127	purine nucleoside monophosphate biosynthetic process	8	0.032797
GO:0009168	purine ribonucleoside monophosphate biosynthetic process	8	0.032797
GO:0009126	purine nucleoside monophosphate metabolic process	8	0.032797
GO:0072329	monocarboxylic acid catabolic process	4	0.032797
GO:1990904	ribonucleoprotein complex	14	0.040241
GO:0044238	primary metabolic process	111	0.041314
GO:0009058	biosynthetic process	64	0.045612
GO:0008152	metabolic process	134	0.046662
GO:0032787	monocarboxylic acid metabolic process	12	0.046662

## Sheet: Table S9 (EvoH vs. AncH DEGs)
Table S9. 40 significantly upregulated DEGs in EvoH vs. AncH.
Gene function classification	Gene id	Gene name	Gene description	FC	KO name
PTS system-related (sugar uptake and transport)	ctg_01049	licA	PTS lactose/cellobiose transporter subunit IIA	3.236	celC
	ctg_00398	agaB	PTS galactosamine transporter subunit IIB	2.333	agaB
	ctg_00400	agaC	PTS galactosamine transporter subunit IIC	2.274	agaC
	ctg_03088	sorB	PTS system sorbose-specific EIIB component	2.292	manX
	ctg_03091	agaC_5	N-acetylgalactosamine permease IIC component 1	2.487	manY
	ctg_03090	manZ	PTS system mannose-specific EIID component	2.271	manZ
ABC transport system	ctg_01319	ctg_01319	amino acid ABC transporter substrate-binding protein	2.802	------
	ctg_01317	artQ	amino acid ABC transporter permease	2.137	------
Secondary transporters	ctg_03144	ctg_03144	MFS transporter	2.013	------
	ctg_02382	ctg_02382	OPT/YSL family transporter	2.111	------
	ctg_02093	citM	citrate:proton symporter	2.733	------
	ctg_01881	copB	heavy metal translocating P-type ATPase	7.02	copB
Citrate metabolism	ctg_02087	citD	citrate lyase acyl carrier protein	2.869	citD
	ctg_02086	citE	aldolase/citrate lyase family protein	2.702	citE
	ctg_02084	citX	citrate lyase holo-[acyl-carrier protein] synthase	2.693	citX
	ctg_02085	citF	citrate lyase subunit alpha	2.793	citF
	ctg_02088	citC	[citrate (pro-3S)-lyase] ligase	3.168	citC
Fatty acid/phospholipid metabolism	ctg_02091	cfiA	acetyl-CoA carboxylase biotin carboxyl carrier protein subunit	2.612	gcdC
	ctg_00742	ctg_00742	phosphatidylglycerophosphatase A	2.122	------
	ctg_01727	ctg_01727	acyltransferase	2.271	------
Purine/nucleotide metabolism	ctg_01504	hisE	phosphoribosyl-ATP diphosphatase	2.171	hisE
	ctg_01507	hisA	1-(5-phosphoribosyl)-5-[(5-phosphoribosylamino)methylideneamino]imidazole-4-carboxamide isomerase	2.162	hisA
	ctg_01514	hisC	histidinol-phosphate transaminase	2.074	hisC
Other metabolic enzymes	ctg_02082	oadA	oxaloacetate decarboxylase subunit alpha	2.675	oadA
	ctg_02089	OadG	OadG family protein	4.31	------
	ctg_02090	gcdB	sodium ion-translocating decarboxylase subunit beta	3.09	madB
	ctg_01797	ctg_01797	NUDIX domain-containing protein	2.19	------
	ctg_03519	ctg_03519	hydrolase	2.818	------
	ctg_02386	pepDA	C69 family dipeptidase	2.876	pepDA
	ctg_00015	ctg_00015	C40 family peptidase	4.473	cwlO
Chaperones and folding factors	ctg_01400	tig	trigger factor	2.241	tig
Cell wall-associated proteins	ctg_02274	ctg_02274	WxL domain-containing protein	3.807	------
	ctg_02198	ctg_02198	cell wall hydrolase P40	4.642	cwlO
Putative domain-containing proteins	ctg_00169	ebgA	sugar-binding domain-containing protein	2.071	ebgA
	ctg_00047	ctg_00047	GW dipeptide domain-containing protein	2.019	------
	ctg_00929	rnj	MBL fold metallo-hydrolase	2.981	rnj
Hypothetical proteins	ctg_01057	ctg_01057	hypothetical protein	3.844	------
	ctg_01067	ctg_01067	hypothetical protein	2.703	------
	ctg_00272	ctg_00272	hypothetical protein	2.726	------
DNA-binding/regulatory proteins	ctg_01882	copY	CopY/TcrY family copper transport repressor	5.812	------

## Sheet: Table S10 (20 DAMs)
Table S10. Top 20 differential metabolites between EvoH and AncH.
Name	FDR	p-value	Regulation
Xanthine	0.006041	5.47e-07	Up
Ser-Val	0.007043	2.07e-06	Up
D-Valyl-L-threonine	0.007043	2.17e-06	Up
(1R,3S,4S,5R,7R)-4-(3-hydroxybutyl)-5-methyl-10-methylidene-8-oxatricyclo[5.3.0.0l,]decan-9-one	0.007639	2.95e-06	Up
5-hydroxy-2,2,6,6-tetramethyl-4-{2-methyl-1-[2,4,6-trihydroxy-3-(2-methylpropanoyl)phenyl]propyl}cyclohex-4-ene-1,3-dione	0.013919	7.52e-06	Down
Ethyl 2-naphthoate	0.017462	1.02e-05	Up
L-Isoleucyl-L-serine	0.017462	1.08e-05	Up
Ala-Leu	0.018999	1.39e-05	Up
L-alanyl-D-glutamic acid	0.023483	1.81e-05	Up
Lauryldimethylamine oxide	0.024897	2.02e-05	Down
Ile-Glu	0.076338	0.000102	Up
Ile-Ile	0.076338	0.000117	Up
Leu-Glu	0.076338	0.000136	Up
L-Isoleucyl-L-alanine	0.076338	0.000147	Up
pro-val	0.076801	0.000154	Up
sebacic acid	0.080914	0.000168	Up
5-(4-morpholino)-2-nitroanisole	0.08192	0.000181	Up
N,N'-diisobutylurea	0.084744	0.000212	Down
Monocillin Ii	0.089902	0.000244	Up
Ile-His	0.089902	0.000247	Up
